# Supplementary material for: Two Highly Similar Poplar Paleo-subgenomes Suggest an Autotetraploid Ancestor of Salicaceae Plants
Source: Front Plant Sci. 2017 Apr 12;8:571. doi: 10.3389/fpls.2017.00571 (PMC5388744; doi:10.3389/fpls.2017.00571)
Supplement: TABLE S1 — Homologous alignment of grape and poplar genomes. [file Table_1.XLSX]

## Sheet: vv_pt.alignment.tab.dot.rg.ff
Chr#Count	Vv	Pt	Pt	Vv	Pt	Pt	Vv	Pt	Pt
0=1	Vv1g0001	.	.	Vv14g0896	.	.	.	.	.
0=2	Vv1g0002	.	.	.	.	.	.	.	.
0=3	Vv1g0003	.	.	.	.	.	.	.	.
0=4	Vv1g0004	.	.	.	.	.	.	.	.
0=5	Vv1g0005	.	.	.	.	.	.	.	.
0=6	Vv1g0006	.	.	.	.	.	.	.	.
0=7	Vv1g0007	.	.	.	.	.	.	.	.
0=8	Vv1g0008	.	.	.	.	.	.	.	.
0=9	Vv1g0009	.	.	.	.	.	.	.	.
0=10	Vv1g0010	.	.	.	.	.	.	.	.
0=11	Vv1g0011	.	.	.	.	.	.	.	.
0=12	Vv1g0012	.	.	.	.	.	.	.	.
0=13	Vv1g0013	.	.	.	.	.	.	.	.
0=14	Vv1g0014	.	.	Vv3g0885	Pt09g084200	.	Vv14g0934	.	.
0=15	Vv1g0015	.	.	.	.	.	.	.	.
0=16	Vv1g0016	.	.	.	.	.	.	.	.
0=17	Vv1g0017	Pt10g154100	Pt08g098400	Vv3g0882	.	.	Vv14g0936	Pt04g115500	Pt17g099800
0=18	Vv1g0018	Pt10g154300	Pt08g097900	.	.	.	.	.	.
0=19	Vv1g0019	.	.	.	.	.	.	.	.
0=20	Vv1g0020	.	.	Vv3g0857	.	.	.	.	.
0=21	Vv1g0021	Pt10g156700	Pt08g097600	.	.	.	Vv14g0941	.	.
0=22	Vv1g0022	.	.	.	.	.	.	.	.
0=23	Vv1g0023	.	.	.	.	.	.	.	.
0=24	Vv1g0024	.	.	.	.	.	.	.	.
0=25	Vv1g0025	.	.	.	.	.	.	.	.
0=26	Vv1g0026	Pt10g156900	.	.	.	.	.	.	.
0=27	Vv1g0027	.	.	.	.	.	.	.	.
0=28	Vv1g0028	.	.	.	.	.	.	.	.
0=29	Vv1g0029	Pt10g157200	Pt08g097200	.	.	.	.	.	.
0=30	Vv1g0030	.	.	.	.	.	Vv14g0960	.	.
0=31	Vv1g0031	Pt10g157300	.	.	.	.	.	.	.
0=32	Vv1g0032	.	.	.	.	.	.	.	.
0=33	Vv1g0033	.	.	.	.	.	.	.	.
0=34	Vv1g0034	.	.	.	.	.	.	.	.
0=35	Vv1g0035	.	.	.	.	.	.	.	.
0=36	Vv1g0036	.	.	.	.	.	.	.	.
0=37	Vv1g0037	Pt10g157700	.	.	.	.	.	.	.
0=38	Vv1g0038	Pt10g157800	Pt08g096700	.	.	.	.	.	.
0=39	Vv1g0039	Pt10g157900	Pt08g096500	.	.	.	Vv14g0984	Pt04g120600	Pt17g094500
0=40	Vv1g0040	.	.	.	.	.	.	.	.
0=41	Vv1g0041	Pt10g158000	Pt08g096300	.	.	.	.	.	.
0=42	Vv1g0042	Pt10g158100	Pt08g096200	Vv3g0826	Pt09g086300	.	.	.	.
0=43	Vv1g0043	.	.	.	.	.	.	.	.
0=44	Vv1g0044	Pt03g155900	Pt08g096000	.	.	.	.	.	.
0=45	Vv1g0045	Pt10g158500	Pt08g095900	.	.	.	.	.	.
0=46	Vv1g0046	Pt10g158600	Pt08g095800	.	.	.	.	.	.
0=47	Vv1g0047	.	.	.	.	.	.	.	.
0=48	Vv1g0048	.	.	.	.	.	.	.	.
0=49	Vv1g0049	.	.	.	.	.	.	.	.
0=50	Vv1g0050	.	.	.	.	.	.	.	.
0=51	Vv1g0051	.	.	.	.	.	.	.	.
0=52	Vv1g0052	.	.	.	.	.	.	.	.
0=53	Vv1g0053	Pt10g158700	Pt08g095400	.	.	.	.	.	.
0=54	Vv1g0054	Pt10g158800	.	.	.	.	Vv14g0990	.	.
0=55	Vv1g0055	.	.	.	.	.	.	.	.
0=56	Vv1g0056	Pt10g159100	.	.	.	.	.	.	.
0=57	Vv1g0057	.	.	.	.	.	.	.	.
0=58	Vv1g0058	.	.	.	.	.	.	.	.
0=59	Vv1g0059	Pt10g159200	Pt08g095100	.	.	.	.	.	.
0=60	Vv1g0060	.	.	.	.	.	.	.	.
0=61	Vv1g0061	Pt10g159300	.	.	.	.	.	.	.
0=62	Vv1g0062	.	.	.	.	.	.	.	.
0=63	Vv1g0063	.	.	.	.	.	.	.	.
0=64	Vv1g0064	.	.	.	.	.	.	.	.
0=65	Vv1g0065	.	.	.	.	.	.	.	.
0=66	Vv1g0066	.	.	.	.	.	.	.	.
0=67	Vv1g0067	.	.	.	.	.	.	.	.
0=68	Vv1g0068	.	.	.	.	.	.	.	.
0=69	Vv1g0069	.	.	.	.	.	.	.	.
0=70	Vv1g0070	.	.	.	.	.	.	.	.
0=71	Vv1g0071	Pt10g159600	.	.	.	.	.	.	.
0=72	Vv1g0072	.	.	.	.	.	.	.	.
0=73	Vv1g0073	.	.	.	.	.	.	.	.
0=74	Vv1g0074	.	.	.	.	.	.	.	.
0=75	Vv1g0075	.	.	.	.	.	.	.	.
0=76	Vv1g0076	Pt10g159900	.	.	.	.	.	.	.
0=77	Vv1g0077	Pt10g160000	Pt08g094100	.	.	.	.	.	.
0=78	Vv1g0078	.	.	.	.	.	.	.	.
0=79	Vv1g0079	Pt03g075400	.	.	.	.	.	.	.
0=80	Vv1g0080	.	.	.	.	.	.	.	.
0=81	Vv1g0081	.	.	Vv3g0789	Pt09g088800	.	.	.	.
0=82	Vv1g0082	Pt10g160800	.	.	.	.	.	.	.
0=83	Vv1g0083	.	.	.	.	.	.	.	.
0=84	Vv1g0084	.	.	.	.	.	.	.	.
0=85	Vv1g0085	Pt10g161300	.	.	.	.	.	.	.
0=86	Vv1g0086	Pt10g161400	.	.	.	.	.	.	.
0=87	Vv1g0087	Pt10g161500	Pt08g093100	.	.	.	.	.	.
0=88	Vv1g0088	Pt10g161600	.	.	.	.	.	.	.
0=89	Vv1g0089	.	.	.	.	.	.	.	.
0=90	Vv1g0090	.	.	.	.	.	.	.	.
0=91	Vv1g0091	Pt10g162000	Pt08g092800	.	.	.	.	.	.
0=92	Vv1g0092	.	.	.	.	.	.	.	.
0=93	Vv1g0093	Pt03g155500	.	.	.	.	.	.	.
0=94	Vv1g0094	.	.	.	.	.	.	.	.
0=95	Vv1g0095	.	.	.	.	.	.	.	.
0=96	Vv1g0096	.	.	.	.	.	.	.	.
0=97	Vv1g0097	.	.	.	.	.	.	.	.
0=98	Vv1g0098	.	.	.	.	.	.	.	.
0=99	Vv1g0099	.	.	.	.	.	.	.	.
0=100	Vv1g0100	.	.	.	.	.	.	.	.
0=101	Vv1g0101	.	.	.	.	.	.	.	.
0=102	Vv1g0102	.	.	.	.	.	.	.	.
0=103	Vv1g0103	.	.	.	.	.	.	.	.
0=104	Vv1g0104	Pt03g155200	.	Vv3g0788	Pt09g088900	.	.	.	.
0=105	Vv1g0105	.	.	.	.	.	.	.	.
0=106	Vv1g0106	Pt03g155100	.	.	.	.	.	.	.
0=107	Vv1g0107	Pt03g155000	.	.	.	.	.	.	.
0=108	Vv1g0108	.	.	.	.	.	.	.	.
0=109	Vv1g0109	Pt03g154900	.	.	.	.	.	.	.
0=110	Vv1g0110	.	.	.	.	.	.	.	.
0=111	Vv1g0111	.	.	.	.	.	.	.	.
0=112	Vv1g0112	Pt03g154600	.	Vv3g0773	Pt09g090300	.	.	.	.
0=113	Vv1g0113	.	.	.	.	.	.	.	.
0=114	Vv1g0114	.	.	.	.	.	.	.	.
0=115	Vv1g0115	Pt03g152600	.	.	.	.	.	.	.
0=116	Vv1g0116	.	.	.	.	.	.	.	.
0=117	Vv1g0117	.	.	.	.	.	.	.	.
0=118	Vv1g0118	.	.	.	.	.	.	.	.
0=119	Vv1g0119	.	.	.	.	.	.	.	.
0=120	Vv1g0120	Pt03g074100	Pt01g160900	.	.	.	.	.	.
0=121	Vv1g0121	.	.	.	.	.	.	.	.
0=122	Vv1g0122	Pt03g074200	Pt01g160700	.	.	.	.	.	.
0=123	Vv1g0123	Pt03g074300	Pt01g160600	.	.	.	.	.	.
0=124	Vv1g0124	.	.	.	.	.	.	.	.
0=125	Vv1g0125	.	.	.	.	.	.	.	.
0=126	Vv1g0126	.	.	.	.	.	.	.	.
0=127	Vv1g0127	.	.	.	.	.	.	.	.
0=128	Vv1g0128	Pt03g075300	Pt01g159900	.	.	.	.	.	.
0=129	Vv1g0129	Pt03g075200	.	.	.	.	.	.	.
0=130	Vv1g0130	.	.	.	.	.	.	.	.
0=131	Vv1g0131	Pt03g075000	Pt01g159400	.	.	.	.	.	.
0=132	Vv1g0132	Pt03g074900	.	.	.	.	.	.	.
0=133	Vv1g0133	.	.	.	.	.	.	.	.
0=134	Vv1g0134	Pt03g075700	.	.	.	.	.	.	.
0=135	Vv1g0135	.	.	.	.	.	.	.	.
0=136	Vv1g0136	.	.	.	.	.	.	.	.
0=137	Vv1g0137	.	.	.	.	.	.	.	.
0=138	Vv1g0138	.	.	.	.	.	.	.	.
0=139	Vv1g0139	Pt03g074700	.	.	.	.	.	.	.
0=140	Vv1g0140	.	.	.	.	.	.	.	.
0=141	Vv1g0141	.	.	.	.	.	.	.	.
0=142	Vv1g0142	.	.	.	.	.	.	.	.
0=143	Vv1g0143	.	.	.	.	.	.	.	.
0=144	Vv1g0144	.	.	.	.	.	.	.	.
0=145	Vv1g0145	.	.	.	.	.	.	.	.
0=146	Vv1g0146	.	.	.	.	.	.	.	.
0=147	Vv1g0147	Pt03g148200	.	.	.	.	.	.	.
0=148	Vv1g0148	.	.	.	.	.	.	.	.
0=149	Vv1g0149	.	.	.	.	.	.	.	.
0=150	Vv1g0150	.	.	.	.	.	.	.	.
0=151	Vv1g0151	.	.	.	.	.	.	.	.
0=152	Vv1g0152	.	.	.	.	.	.	.	.
0=153	Vv1g0153	.	.	.	.	.	.	.	.
0=154	Vv1g0154	.	.	.	.	.	.	.	.
0=155	Vv1g0155	.	.	.	.	.	.	.	.
0=156	Vv1g0156	.	.	.	.	.	.	.	.
0=157	Vv1g0157	.	.	.	.	.	.	.	.
0=158	Vv1g0158	.	.	.	.	.	.	.	.
0=159	Vv1g0159	.	.	.	.	.	.	.	.
0=160	Vv1g0160	.	.	.	.	.	.	.	.
0=161	Vv1g0161	.	.	.	.	.	.	.	.
0=162	Vv1g0162	.	.	.	.	.	.	.	.
0=163	Vv1g0163	.	.	.	.	.	.	.	.
0=164	Vv1g0164	.	.	.	.	.	.	.	.
0=165	Vv1g0165	.	.	.	.	.	.	.	.
0=166	Vv1g0166	.	.	.	.	.	.	.	.
0=167	Vv1g0167	.	.	.	.	.	.	.	.
0=168	Vv1g0168	.	.	.	.	.	.	.	.
0=169	Vv1g0169	.	.	.	.	.	.	.	.
0=170	Vv1g0170	.	.	.	.	.	.	.	.
0=171	Vv1g0171	.	.	.	.	.	.	.	.
0=172	Vv1g0172	.	.	.	.	.	.	.	.
0=173	Vv1g0173	.	.	.	.	.	.	.	.
0=174	Vv1g0174	.	.	.	.	.	.	.	.
0=175	Vv1g0175	.	.	.	.	.	.	.	.
0=176	Vv1g0176	.	.	.	.	.	.	.	.
0=177	Vv1g0177	.	.	.	.	.	.	.	.
0=178	Vv1g0178	.	.	.	.	.	.	.	.
0=179	Vv1g0179	.	.	.	.	.	.	.	.
0=180	Vv1g0180	.	.	.	.	.	.	.	.
0=181	Vv1g0181	.	.	.	.	.	.	.	.
0=182	Vv1g0182	.	.	.	.	.	.	.	.
0=183	Vv1g0183	.	.	.	.	.	.	.	.
0=184	Vv1g0184	.	.	.	.	.	.	.	.
0=185	Vv1g0185	.	.	.	.	.	.	.	.
0=186	Vv1g0186	.	.	.	.	.	.	.	.
0=187	Vv1g0187	.	.	.	.	.	.	.	.
0=188	Vv1g0188	.	.	.	.	.	.	.	.
0=189	Vv1g0189	.	.	.	.	.	.	.	.
0=190	Vv1g0190	.	.	.	.	.	.	.	.
0=191	Vv1g0191	.	.	.	.	.	.	.	.
0=192	Vv1g0192	.	.	.	.	.	.	.	.
0=193	Vv1g0193	.	.	.	.	.	.	.	.
0=194	Vv1g0194	.	.	.	.	.	.	.	.
0=195	Vv1g0195	.	.	.	.	.	.	.	.
0=196	Vv1g0196	.	.	.	.	.	.	.	.
0=197	Vv1g0197	.	.	.	.	.	.	.	.
0=198	Vv1g0198	.	.	.	.	.	.	.	.
0=199	Vv1g0199	.	.	.	.	.	.	.	.
0=200	Vv1g0200	Pt10g133800	.	.	.	.	.	.	.
0=201	Vv1g0201	.	.	.	.	.	.	.	.
0=202	Vv1g0202	.	.	.	.	.	.	.	.
0=203	Vv1g0203	.	.	.	.	.	.	.	.
0=204	Vv1g0204	.	.	.	.	.	.	.	.
0=205	Vv1g0205	.	.	.	.	.	.	.	.
0=206	Vv1g0206	.	.	.	.	.	.	.	.
0=207	Vv1g0207	.	.	.	.	.	.	.	.
0=208	Vv1g0208	.	.	.	.	.	.	.	.
0=209	Vv1g0209	.	.	.	.	.	.	.	.
0=210	Vv1g0210	.	.	.	.	.	.	.	.
0=211	Vv1g0211	.	.	.	.	.	.	.	.
0=212	Vv1g0212	.	.	.	.	.	.	.	.
0=213	Vv1g0213	.	.	.	.	.	.	.	.
0=214	Vv1g0214	.	.	.	.	.	.	.	.
0=215	Vv1g0215	.	.	.	.	.	.	.	.
0=216	Vv1g0216	.	.	.	.	.	.	.	.
0=217	Vv1g0217	.	.	.	.	.	.	.	.
0=218	Vv1g0218	.	.	.	.	.	.	.	.
0=219	Vv1g0219	.	.	.	.	.	.	.	.
0=220	Vv1g0220	.	.	.	.	.	.	.	.
0=221	Vv1g0221	.	.	.	.	.	.	.	.
0=222	Vv1g0222	.	.	.	.	.	.	.	.
0=223	Vv1g0223	.	.	.	.	.	.	.	.
0=224	Vv1g0224	.	.	.	.	.	.	.	.
0=225	Vv1g0225	.	.	.	.	.	.	.	.
0=226	Vv1g0226	.	.	.	.	.	.	.	.
0=227	Vv1g0227	.	.	.	.	.	.	.	.
0=228	Vv1g0228	.	.	.	.	.	.	.	.
0=229	Vv1g0229	.	.	.	.	.	.	.	.
0=230	Vv1g0230	.	.	.	.	.	.	.	.
0=231	Vv1g0231	.	.	.	.	.	.	.	.
0=232	Vv1g0232	.	.	.	.	.	.	.	.
0=233	Vv1g0233	.	.	.	.	.	.	.	.
0=234	Vv1g0234	.	.	.	.	.	.	.	.
0=235	Vv1g0235	.	.	.	.	.	.	.	.
0=236	Vv1g0236	Pt10g133600	.	.	.	.	.	.	.
0=237	Vv1g0237	.	.	.	.	.	.	.	.
0=238	Vv1g0238	Pt10g133500	Pt08g109500	.	.	.	.	.	.
0=239	Vv1g0239	.	.	.	.	.	.	.	.
0=240	Vv1g0240	Pt10g133400	.	.	.	.	.	.	.
0=241	Vv1g0241	.	.	.	.	.	.	.	.
0=242	Vv1g0242	.	.	.	.	.	.	.	.
0=243	Vv1g0243	.	.	.	.	.	.	.	.
0=244	Vv1g0244	Pt10g133000	Pt08g111700	.	.	.	.	.	.
0=245	Vv1g0245	.	.	.	.	.	.	.	.
0=246	Vv1g0246	.	.	.	.	.	.	.	.
0=247	Vv1g0247	.	.	.	.	.	.	.	.
0=248	Vv1g0248	.	.	.	.	.	.	.	.
0=249	Vv1g0249	.	.	.	.	.	.	.	.
0=250	Vv1g0250	Pt10g132800	.	.	.	.	.	.	.
0=251	Vv1g0251	Pt10g132700	.	Vv17g0468	.	.	.	.	.
0=252	Vv1g0252	Pt10g132600	.	.	.	.	.	.	.
0=253	Vv1g0253	.	.	.	.	.	.	.	.
0=254	Vv1g0254	Pt10g132400	.	.	.	.	.	.	.
0=255	Vv1g0255	Pt10g132300	.	.	.	.	.	.	.
0=256	Vv1g0256	Pt10g132200	.	.	.	.	.	.	.
0=257	Vv1g0257	.	.	.	.	.	.	.	.
0=258	Vv1g0258	.	.	.	.	.	.	.	.
0=259	Vv1g0259	.	.	.	.	.	.	.	.
0=260	Vv1g0260	.	.	.	.	.	.	.	.
0=261	Vv1g0261	.	.	.	.	.	.	.	.
0=262	Vv1g0262	.	.	.	.	.	.	.	.
0=263	Vv1g0263	.	.	.	.	.	.	.	.
0=264	Vv1g0264	.	.	.	.	.	.	.	.
0=265	Vv1g0265	.	.	.	.	.	.	.	.
0=266	Vv1g0266	.	.	.	.	.	.	.	.
0=267	Vv1g0267	.	.	.	.	.	.	.	.
0=268	Vv1g0268	.	.	.	.	.	.	.	.
0=269	Vv1g0269	.	.	.	.	.	.	.	.
0=270	Vv1g0270	.	.	.	.	.	.	.	.
0=271	Vv1g0271	Pt10g131800	Pt08g114200	.	.	.	.	.	.
0=272	Vv1g0272	.	.	.	.	.	.	.	.
0=273	Vv1g0273	.	.	.	.	.	Vv14g0852	Pt04g104400	Pt17g111300
0=274	Vv1g0274	Pt10g131600	Pt08g114500	Vv17g0457	Pt12g065500	.	.	.	.
0=275	Vv1g0275	.	.	.	.	.	.	.	.
0=276	Vv1g0276	.	.	.	.	.	.	.	.
0=277	Vv1g0277	.	.	.	.	.	.	.	.
0=278	Vv1g0278	Pt10g131400	Pt08g114900	.	.	.	.	.	.
0=279	Vv1g0279	Pt10g131300	.	.	.	.	.	.	.
0=280	Vv1g0280	Pt10g131100	Pt08g115300	.	.	.	Vv14g0848	Pt04g103800	Pt17g111700
0=281	Vv1g0281	Pt10g131000	.	.	.	.	.	.	.
0=282	Vv1g0282	Pt10g130800	.	Vv17g0444	.	.	.	.	.
0=283	Vv1g0283	Pt10g130700	Pt08g115400	.	.	.	.	.	.
0=284	Vv1g0284	.	.	.	.	.	.	.	.
0=285	Vv1g0285	.	.	.	.	.	.	.	.
0=286	Vv1g0286	Pt10g130300	Pt08g115700	.	.	.	.	.	.
0=287	Vv1g0287	Pt10g130200	Pt08g115800	Vv17g0440	Pt12g059900	Pt15g050500	Vv14g0842	.	.
0=288	Vv1g0288	.	.	.	.	.	.	.	.
0=289	Vv1g0289	Pt10g130000	Pt08g116000	.	.	.	.	.	.
0=290	Vv1g0290	Pt10g129900	Pt08g116400	Vv17g0437	Pt12g060100	Pt15g050300	.	.	.
0=291	Vv1g0291	Pt10g129800	Pt08g116500	Vv17g0436	.	.	.	.	.
0=292	Vv1g0292	.	.	.	.	.	.	.	.
0=293	Vv1g0293	Pt10g129700	Pt08g116600	.	.	.	.	.	.
0=294	Vv1g0294	.	.	.	.	.	Vv14g0841	.	.
0=295	Vv1g0295	Pt10g129500	Pt08g116800	.	.	.	.	.	.
0=296	Vv1g0296	.	.	.	.	.	.	.	.
0=297	Vv1g0297	.	.	.	.	.	.	.	.
0=298	Vv1g0298	.	.	.	.	.	.	.	.
0=299	Vv1g0299	Pt10g129400	Pt08g116900	.	.	.	.	.	.
0=300	Vv1g0300	Pt10g129300	Pt08g117000	.	.	.	.	.	.
0=301	Vv1g0301	Pt10g129200	Pt08g117100	.	.	.	.	.	.
0=302	Vv1g0302	Pt10g129100	Pt08g117200	.	.	.	.	.	.
0=303	Vv1g0303	.	.	.	.	.	.	.	.
0=304	Vv1g0304	Pt10g129000	.	.	.	.	.	.	.
0=305	Vv1g0305	Pt10g128900	Pt08g117500	.	.	.	.	.	.
0=306	Vv1g0306	Pt10g128800	Pt08g117600	.	.	.	.	.	.
0=307	Vv1g0307	Pt10g128700	.	.	.	.	.	.	.
0=308	Vv1g0308	.	.	.	.	.	.	.	.
0=309	Vv1g0309	Pt10g128600	Pt08g117700	Vv17g0427	.	.	.	.	.
0=310	Vv1g0310	.	.	.	.	.	.	.	.
0=311	Vv1g0311	Pt10g128500	Pt08g117800	.	.	.	.	.	.
0=312	Vv1g0312	Pt10g128400	Pt08g117900	.	.	.	.	.	.
0=313	Vv1g0313	.	.	.	.	.	.	.	.
0=314	Vv1g0314	.	.	Vv17g0421	.	.	.	.	.
0=315	Vv1g0315	Pt10g128100	Pt08g118200	.	.	.	.	.	.
0=316	Vv1g0316	.	.	.	.	.	.	.	.
0=317	Vv1g0317	.	.	.	.	.	.	.	.
0=318	Vv1g0318	Pt10g127800	.	Vv17g0417	Pt12g060900	.	.	.	.
0=319	Vv1g0319	Pt10g127700	.	.	.	.	Vv14g0817	.	.
0=320	Vv1g0320	.	.	.	.	.	.	.	.
0=321	Vv1g0321	Pt10g127600	Pt08g118400	.	.	.	Vv14g0816	Pt04g101400	Pt17g113700
0=322	Vv1g0322	Pt10g127500	Pt08g118500	Vv17g0406	Pt12g062700	.	.	.	.
0=323	Vv1g0323	Pt10g127400	.	Vv17g0404	.	.	.	.	.
0=324	Vv1g0324	.	.	.	.	.	.	.	.
0=325	Vv1g0325	Pt10g127300	Pt08g118700	.	.	.	Vv14g0810	Pt04g101000	.
0=326	Vv1g0326	Pt10g127200	.	.	.	.	.	.	.
0=327	Vv1g0327	Pt10g127100	Pt08g118800	.	.	.	.	.	.
0=328	Vv1g0328	Pt10g127000	.	.	.	.	Vv14g0808	Pt04g100900	Pt17g113900
0=329	Vv1g0329	.	.	.	.	.	.	.	.
0=330	Vv1g0330	.	.	.	.	.	.	.	.
0=331	Vv1g0331	.	.	.	.	.	.	.	.
0=332	Vv1g0332	Pt10g126700	Pt08g119400	.	.	.	.	.	.
0=333	Vv1g0333	Pt10g126600	Pt08g119500	.	.	.	.	.	.
0=334	Vv1g0334	.	.	.	.	.	.	.	.
0=335	Vv1g0335	.	.	.	.	.	.	.	.
0=336	Vv1g0336	.	.	.	.	.	.	.	.
0=337	Vv1g0337	Pt10g126200	Pt08g119700	.	.	.	Vv14g0806	Pt04g100700	Pt17g114000
0=338	Vv1g0338	.	.	.	.	.	.	.	.
0=339	Vv1g0339	.	.	.	.	.	.	.	.
0=340	Vv1g0340	Pt10g125800	Pt08g120000	.	.	.	.	.	.
0=341	Vv1g0341	Pt10g125600	Pt08g120100	.	.	.	.	.	.
0=342	Vv1g0342	Pt10g125400	Pt08g120200	.	.	.	.	.	.
0=343	Vv1g0343	.	.	.	.	.	.	.	.
0=344	Vv1g0344	Pt10g125300	Pt08g120300	.	.	.	Vv14g0801	.	.
0=345	Vv1g0345	Pt10g125200	.	.	.	.	.	.	.
0=346	Vv1g0346	.	.	.	.	.	.	.	.
0=347	Vv1g0347	Pt10g125100	Pt08g120400	Vv17g0394	.	.	.	.	.
0=348	Vv1g0348	.	.	.	.	.	.	.	.
0=349	Vv1g0349	.	.	.	.	.	.	.	.
0=350	Vv1g0350	.	.	.	.	.	.	.	.
0=351	Vv1g0351	Pt10g125000	Pt08g120600	Vv17g0390	Pt12g056800	.	Vv14g0795	Pt04g100100	Pt17g114500
0=352	Vv1g0352	Pt10g124800	Pt08g120900	.	.	.	.	.	.
0=353	Vv1g0353	Pt10g124400	Pt08g121000	Vv17g0383	.	.	Vv14g0790	Pt04g099800	Pt17g114700
0=354	Vv1g0354	Pt10g124300	Pt08g121100	.	.	.	.	.	.
0=355	Vv1g0355	Pt10g124200	Pt08g121200	.	.	.	.	.	.
0=356	Vv1g0356	.	.	.	.	.	.	.	.
0=357	Vv1g0357	Pt10g124000	.	.	.	.	Vv14g0788	Pt04g099700	Pt17g114800
0=358	Vv1g0358	.	.	.	.	.	.	.	.
0=359	Vv1g0359	Pt10g123900	Pt08g121500	.	.	.	.	.	.
0=360	Vv1g0360	Pt10g123600	Pt08g121700	.	.	.	.	.	.
0=361	Vv1g0361	Pt10g123500	.	.	.	.	.	.	.
0=362	Vv1g0362	Pt10g123400	.	.	.	.	.	.	.
0=363	Vv1g0363	.	.	.	.	.	.	.	.
0=364	Vv1g0364	Pt10g123300	Pt08g121800	.	.	.	.	.	.
0=365	Vv1g0365	.	.	.	.	.	.	.	.
0=366	Vv1g0366	Pt10g123200	Pt08g121900	.	.	.	.	.	.
0=367	Vv1g0367	Pt10g123100	.	.	.	.	.	.	.
0=368	Vv1g0368	.	.	.	.	.	.	.	.
0=369	Vv1g0369	.	.	.	.	.	.	.	.
0=370	Vv1g0370	Pt10g122900	Pt08g122200	.	.	.	.	.	.
0=371	Vv1g0371	.	.	.	.	.	.	.	.
0=372	Vv1g0372	.	.	.	.	.	Vv14g0779	Pt04g099100	Pt17g115500
0=373	Vv1g0373	.	.	.	.	.	.	.	.
0=374	Vv1g0374	Pt10g122800	Pt08g122300	Vv17g0355	Pt12g055300	Pt15g045700	Vv14g0771	Pt04g098700	Pt17g115700
0=375	Vv1g0375	.	.	.	.	.	.	.	.
0=376	Vv1g0376	.	.	.	.	.	.	.	.
0=377	Vv1g0377	Pt10g122400	Pt08g123100	.	.	.	Vv14g0767	Pt04g097900	Pt17g116300
0=378	Vv1g0378	Pt10g122300	Pt08g123200	.	.	.	.	.	.
0=379	Vv1g0379	.	.	.	.	.	.	.	.
0=380	Vv1g0380	.	.	.	.	.	.	.	.
0=381	Vv1g0381	Pt10g122200	Pt08g123300	Vv17g0353	Pt12g055100	.	.	.	.
0=382	Vv1g0382	.	.	.	.	.	.	.	.
0=383	Vv1g0383	Pt10g122100	.	.	.	.	.	.	.
0=384	Vv1g0384	Pt10g121900	.	Vv17g0351	.	.	Vv14g0764	Pt04g097700	.
0=385	Vv1g0385	.	.	.	.	.	.	.	.
0=386	Vv1g0386	.	.	.	.	.	.	.	.
0=387	Vv1g0387	Pt10g121800	Pt08g123500	Vv17g0350	.	.	.	.	.
0=388	Vv1g0388	.	.	.	.	.	.	.	.
0=389	Vv1g0389	.	.	.	.	.	Vv14g0759	Pt04g097500	Pt17g116600
0=390	Vv1g0390	.	.	.	.	.	.	.	.
0=391	Vv1g0391	.	.	.	.	.	.	.	.
0=392	Vv1g0392	.	.	.	.	.	.	.	.
0=393	Vv1g0393	Pt10g121600	.	.	.	.	.	.	.
0=394	Vv1g0394	.	.	.	.	.	.	.	.
0=395	Vv1g0395	Pt10g121500	Pt08g123700	.	.	.	.	.	.
0=396	Vv1g0396	.	.	.	.	.	.	.	.
0=397	Vv1g0397	.	.	.	.	.	.	.	.
0=398	Vv1g0398	.	.	.	.	.	.	.	.
0=399	Vv1g0399	.	.	.	.	.	.	.	.
0=400	Vv1g0400	.	.	.	.	.	.	.	.
0=401	Vv1g0401	.	.	.	.	.	.	.	.
0=402	Vv1g0402	.	.	.	.	.	.	.	.
0=403	Vv1g0403	.	.	.	.	.	.	.	.
0=404	Vv1g0404	.	.	.	.	.	.	.	.
0=405	Vv1g0405	Pt10g120700	.	.	.	.	.	.	.
0=406	Vv1g0406	.	.	Vv17g0337	.	.	.	.	.
0=407	Vv1g0407	Pt10g120600	.	.	.	.	Vv14g0746	.	.
0=408	Vv1g0408	Pt10g120500	Pt08g124100	.	.	.	.	.	.
0=409	Vv1g0409	.	.	Vv17g0333	Pt12g054100	Pt15g044300	.	.	.
0=410	Vv1g0410	Pt10g120200	.	.	.	.	.	.	.
0=411	Vv1g0411	.	.	.	.	.	.	.	.
0=412	Vv1g0412	.	.	.	.	.	.	.	.
0=413	Vv1g0413	Pt10g119900	.	.	.	.	.	.	.
0=414	Vv1g0414	.	.	.	.	.	.	.	.
0=415	Vv1g0415	Pt10g119700	Pt08g124400	Vv17g0325	.	.	.	.	.
0=416	Vv1g0416	Pt10g119600	.	.	.	.	.	.	.
0=417	Vv1g0417	.	.	.	.	.	.	.	.
0=418	Vv1g0418	Pt10g119500	Pt08g124700	Vv17g0323	Pt12g053500	.	.	.	.
0=419	Vv1g0419	.	.	.	.	.	.	.	.
0=420	Vv1g0420	.	.	.	.	.	.	.	.
0=421	Vv1g0421	Pt10g119400	.	.	.	.	Vv14g0736	Pt04g095400	Pt17g119500
0=422	Vv1g0422	Pt10g119300	Pt08g124900	Vv17g0322	.	.	.	.	.
0=423	Vv1g0423	Pt10g119100	Pt08g125000	.	.	.	.	.	.
0=424	Vv1g0424	.	.	.	.	.	.	.	.
0=425	Vv1g0425	.	.	.	.	.	.	.	.
0=426	Vv1g0426	.	.	.	.	.	.	.	.
0=427	Vv1g0427	Pt10g118700	.	.	.	.	Vv14g0732	Pt04g095100	Pt17g119900
0=428	Vv1g0428	.	.	.	.	.	.	.	.
0=429	Vv1g0429	.	.	.	.	.	.	.	.
0=430	Vv1g0430	.	.	.	.	.	.	.	.
0=431	Vv1g0431	.	.	.	.	.	.	.	.
0=432	Vv1g0432	Pt10g118000	Pt08g125700	.	.	.	.	.	.
0=433	Vv1g0433	.	.	Vv17g0318	.	.	.	.	.
0=434	Vv1g0434	.	.	Vv17g0317	.	.	.	.	.
0=435	Vv1g0435	Pt10g117900	Pt08g125900	.	.	.	.	.	.
0=436	Vv1g0436	Pt10g117800	.	Vv17g0308	Pt12g034200	Pt15g024400	Vv8g0040	.	.
0=437	Vv1g0437	Pt10g117500	Pt08g126100	Vv17g0307	.	.	.	.	.
0=438	Vv1g0438	Pt10g117400	Pt08g126200	.	.	.	.	.	.
0=439	Vv1g0439	.	.	.	.	.	.	.	.
0=440	Vv1g0440	Pt10g117300	Pt08g126300	.	.	.	.	.	.
0=441	Vv1g0441	.	.	.	.	.	.	.	.
0=442	Vv1g0442	Pt10g117100	Pt08g126400	.	.	.	.	.	.
0=443	Vv1g0443	.	.	Vv17g0305	.	.	Vv8g0076	.	.
0=444	Vv1g0444	.	.	.	.	.	.	.	.
0=445	Vv1g0445	.	.	Vv17g0303	.	.	Vv8g0084	.	.
0=446	Vv1g0446	.	.	Vv17g0300	.	.	Vv8g0088	.	.
0=447	Vv1g0447	.	.	.	.	.	Vv8g0096	.	.
0=448	Vv1g0448	.	.	.	.	.	.	.	.
0=449	Vv1g0449	Pt10g116600	Pt08g126600	Vv17g0292	.	.	.	.	.
0=450	Vv1g0450	Pt10g116500	Pt08g126700	.	.	.	Vv8g0110	Pt13g067300	.
0=451	Vv1g0451	.	.	.	.	.	.	.	.
0=452	Vv1g0452	.	.	.	.	.	.	.	.
0=453	Vv1g0453	Pt10g116400	Pt08g126900	.	.	.	.	.	.
0=454	Vv1g0454	Pt10g116200	.	.	.	.	.	.	.
0=455	Vv1g0455	.	.	.	.	.	.	.	.
0=456	Vv1g0456	Pt10g116000	Pt08g127200	.	.	.	.	.	.
0=457	Vv1g0457	.	.	Vv14rg0081	.	.	.	.	.
0=458	Vv1g0458	.	.	Vv14rg0093	.	.	.	.	.
0=459	Vv1g0459	Pt10g115700	.	.	.	.	.	.	.
0=460	Vv1g0460	.	.	.	.	.	.	.	.
0=461	Vv1g0461	Pt10g115500	.	.	.	.	.	.	.
0=462	Vv1g0462	Pt10g115300	Pt08g127700	Vv14rg0099	.	.	.	.	.
0=463	Vv1g0463	Pt10g115100	Pt08g127800	Vv14rg0104	.	.	.	.	.
0=464	Vv1g0464	.	.	.	.	.	.	.	.
0=465	Vv1g0465	Pt10g114800	Pt08g128000	.	.	.	Vv8g0143	.	.
0=466	Vv1g0466	.	.	.	.	.	.	.	.
0=467	Vv1g0467	Pt10g114600	.	Vv14rg0119	.	.	.	.	.
0=468	Vv1g0468	Pt10g114300	Pt08g128400	Vv14rg0121	.	.	.	.	.
0=469	Vv1g0469	.	.	.	.	.	.	.	.
0=470	Vv1g0470	.	.	.	.	.	.	.	.
0=471	Vv1g0471	Pt10g114200	.	.	.	.	.	.	.
0=472	Vv1g0472	.	.	.	.	.	.	.	.
0=473	Vv1g0473	Pt10g114100	.	.	.	.	.	.	.
0=474	Vv1g0474	.	.	.	.	.	.	.	.
0=475	Vv1g0475	.	.	.	.	.	.	.	.
0=476	Vv1g0476	.	.	.	.	.	.	.	.
0=477	Vv1g0477	.	.	.	.	.	.	.	.
0=478	Vv1g0478	.	.	.	.	.	.	.	.
0=479	Vv1g0479	.	.	.	.	.	.	.	.
0=480	Vv1g0480	Pt10g113800	Pt08g128700	Vv14rg0144	.	.	.	.	.
0=481	Vv1g0481	Pt10g113700	.	.	.	.	.	.	.
0=482	Vv1g0482	.	.	.	.	.	.	.	.
0=483	Vv1g0483	Pt10g113500	Pt08g128900	.	.	.	.	.	.
0=484	Vv1g0484	.	.	Vv14rg0147	.	.	.	.	.
0=485	Vv1g0485	.	.	.	.	.	.	.	.
0=486	Vv1g0486	.	.	Vv14rg0183	.	.	Vv12g0901	.	.
0=487	Vv1g0487	Pt10g113400	.	.	.	.	.	.	.
0=488	Vv1g0488	.	.	.	.	.	.	.	.
0=489	Vv1g0489	Pt10g113000	Pt08g129300	.	.	.	.	.	.
0=490	Vv1g0490	.	.	.	.	.	.	.	.
0=491	Vv1g0491	Pt10g112800	Pt08g129400	.	.	.	.	.	.
0=492	Vv1g0492	Pt10g112600	Pt08g129500	.	.	.	.	.	.
0=493	Vv1g0493	.	.	.	.	.	.	.	.
0=494	Vv1g0494	Pt10g112500	.	.	.	.	.	.	.
0=495	Vv1g0495	.	.	.	.	.	.	.	.
0=496	Vv1g0496	.	.	.	.	.	.	.	.
0=497	Vv1g0497	.	.	.	.	.	.	.	.
0=498	Vv1g0498	.	.	.	.	.	.	.	.
0=499	Vv1g0499	.	.	.	.	.	.	.	.
0=500	Vv1g0500	Pt10g112300	.	.	.	.	.	.	.
0=501	Vv1g0501	.	.	.	.	.	.	.	.
0=502	Vv1g0502	.	.	.	.	.	.	.	.
0=503	Vv1g0503	.	.	.	.	.	.	.	.
0=504	Vv1g0504	.	.	.	.	.	.	.	.
0=505	Vv1g0505	.	.	.	.	.	.	.	.
0=506	Vv1g0506	.	.	.	.	.	.	.	.
0=507	Vv1g0507	Pt10g112000	Pt08g130100	.	.	.	.	.	.
0=508	Vv1g0508	.	.	.	.	.	.	.	.
0=509	Vv1g0509	.	.	.	.	.	Vv12g0872	.	.
0=510	Vv1g0510	Pt10g111900	Pt08g130200	.	.	.	.	.	.
0=511	Vv1g0511	Pt10g111800	Pt08g130300	.	.	.	.	.	.
0=512	Vv1g0512	Pt10g111700	Pt08g130400	.	.	.	.	.	.
0=513	Vv1g0513	Pt10g111600	Pt08g130500	.	.	.	.	.	.
0=514	Vv1g0514	Pt10g111500	Pt08g130600	.	.	.	.	.	.
0=515	Vv1g0515	.	.	.	.	.	.	.	.
0=516	Vv1g0516	Pt10g111400	.	Vv17g0246	Pt12g047700	Pt15g039100	.	.	.
0=517	Vv1g0517	Pt10g111300	Pt08g130700	.	.	.	.	.	.
0=518	Vv1g0518	.	.	.	.	.	.	.	.
0=519	Vv1g0519	.	.	.	.	.	.	.	.
0=520	Vv1g0520	Pt10g111100	Pt08g131000	Vv17g0243	.	.	.	.	.
0=521	Vv1g0521	.	.	.	.	.	.	.	.
0=522	Vv1g0522	.	.	.	.	.	.	.	.
0=523	Vv1g0523	.	.	.	.	.	.	.	.
0=524	Vv1g0524	.	.	Vv5g0089	Pt10g000400	.	.	.	.
0=525	Vv1g0525	.	.	Vv5g0087	Pt10g000500	Pt08g212800	.	.	.
0=526	Vv1g0526	.	.	Vv5g0083	.	.	.	.	.
0=527	Vv1g0527	.	.	Vv5g0080	.	.	.	.	.
0=528	Vv1g0528	.	.	.	.	.	.	.	.
0=529	Vv1g0529	.	.	Vv5g0078	Pt10g000600	Pt08g212700	.	.	.
0=530	Vv1g0530	.	.	.	.	.	.	.	.
0=531	Vv1g0531	.	.	Vv5g0076	.	.	.	.	.
0=532	Vv1g0532	.	.	.	.	.	.	.	.
0=533	Vv1g0533	.	.	Vv5g0074	.	.	.	.	.
0=534	Vv1g0534	.	.	.	.	.	.	.	.
0=535	Vv1g0535	.	.	Vv5g0071	.	.	.	.	.
0=536	Vv1g0536	.	.	.	.	.	.	.	.
0=537	Vv1g0537	.	.	.	.	.	.	.	.
0=538	Vv1g0538	Pt10g111000	.	Vv5g0069	.	.	.	.	.
0=539	Vv1g0539	.	.	.	.	.	.	.	.
0=540	Vv1g0540	.	.	.	.	.	.	.	.
0=541	Vv1g0541	.	.	.	.	.	.	.	.
0=542	Vv1g0542	.	.	Vv17g0242	Pt12g047400	Pt15g039000	.	.	.
0=543	Vv1g0543	.	.	.	.	.	.	.	.
0=544	Vv1g0544	Pt10g110900	Pt08g131500	.	.	.	.	.	.
0=545	Vv1g0545	.	.	.	.	.	.	.	.
0=546	Vv1g0546	Pt10g110800	Pt08g131600	.	.	.	.	.	.
0=547	Vv1g0547	.	.	.	.	.	Vv12g0842	.	.
0=548	Vv1g0548	.	.	.	.	.	.	.	.
0=549	Vv1g0549	Pt10g110500	Pt08g131800	.	.	.	.	.	.
0=550	Vv1g0550	.	.	.	.	.	.	.	.
0=551	Vv1g0551	Pt10g110200	.	.	.	.	.	.	.
0=552	Vv1g0552	.	.	.	.	.	.	.	.
0=553	Vv1g0553	.	.	.	.	.	.	.	.
0=554	Vv1g0554	Pt10g110000	Pt08g132100	.	.	.	.	.	.
0=555	Vv1g0555	Pt10g109900	.	.	.	.	.	.	.
0=556	Vv1g0556	.	.	.	.	.	.	.	.
0=557	Vv1g0557	.	.	.	.	.	.	.	.
0=558	Vv1g0558	Pt10g109600	Pt08g132400	.	.	.	.	.	.
0=559	Vv1g0559	Pt10g109500	Pt08g132500	.	.	.	.	.	.
0=560	Vv1g0560	.	.	.	.	.	.	.	.
0=561	Vv1g0561	.	.	.	.	.	.	.	.
0=562	Vv1g0562	.	.	.	.	.	.	.	.
0=563	Vv1g0563	Pt10g109300	Pt08g132600	.	.	.	.	.	.
0=564	Vv1g0564	.	.	.	.	.	.	.	.
0=565	Vv1g0565	.	.	.	.	.	.	.	.
0=566	Vv1g0566	Pt10g109100	.	.	.	.	.	.	.
0=567	Vv1g0567	.	.	.	.	.	.	.	.
0=568	Vv1g0568	Pt10g109000	.	.	.	.	.	.	.
0=569	Vv1g0569	.	.	.	.	.	.	.	.
0=570	Vv1g0570	Pt10g108900	.	.	.	.	.	.	.
0=571	Vv1g0571	.	.	.	.	.	.	.	.
0=572	Vv1g0572	Pt10g108800	Pt08g132800	.	.	.	.	.	.
0=573	Vv1g0573	.	.	.	.	.	.	.	.
0=574	Vv1g0574	.	.	.	.	.	.	.	.
0=575	Vv1g0575	.	.	.	.	.	.	.	.
0=576	Vv1g0576	.	.	.	.	.	.	.	.
0=577	Vv1g0577	Pt10g108700	Pt08g133000	.	.	.	.	.	.
0=578	Vv1g0578	Pt10g108600	.	.	.	.	.	.	.
0=579	Vv1g0579	.	.	.	.	.	Vv12g0829	Pt04g036600	.
0=580	Vv1g0580	Pt10g108400	Pt08g133300	.	.	.	.	.	.
0=581	Vv1g0581	Pt10g108200	Pt08g133400	Vv17g0213	Pt12g044900	Pt15g035800	.	.	.
0=582	Vv1g0582	.	.	.	.	.	.	.	.
0=583	Vv1g0583	.	.	.	.	.	.	.	.
0=584	Vv1g0584	.	.	.	.	.	.	.	.
0=585	Vv1g0585	Pt10g108100	.	.	.	.	.	.	.
0=586	Vv1g0586	Pt10g107900	Pt08g133800	.	.	.	.	.	.
0=587	Vv1g0587	.	.	.	.	.	.	.	.
0=588	Vv1g0588	.	.	.	.	.	.	.	.
0=589	Vv1g0589	Pt10g107400	.	.	.	.	.	.	.
0=590	Vv1g0590	Pt10g107300	Pt08g134000	Vv17g0189	Pt12g044300	.	.	.	.
0=591	Vv1g0591	.	.	.	.	.	.	.	.
0=592	Vv1g0592	.	.	.	.	.	.	.	.
0=593	Vv1g0593	Pt10g106800	Pt08g134500	.	.	.	.	.	.
0=594	Vv1g0594	.	.	.	.	.	.	.	.
0=595	Vv1g0595	Pt10g106700	Pt08g134600	.	.	.	.	.	.
0=596	Vv1g0596	Pt10g106500	Pt08g134800	.	.	.	.	.	.
0=597	Vv1g0597	.	.	.	.	.	.	.	.
0=598	Vv1g0598	Pt10g106400	.	.	.	.	.	.	.
0=599	Vv1g0599	Pt10g106300	Pt08g134900	.	.	.	.	.	.
0=600	Vv1g0600	Pt10g106200	.	.	.	.	.	.	.
0=601	Vv1g0601	Pt10g106100	Pt08g135100	.	.	.	.	.	.
0=602	Vv1g0602	Pt10g105900	.	.	.	.	.	.	.
0=603	Vv1g0603	Pt10g105700	Pt08g135200	.	.	.	.	.	.
0=604	Vv1g0604	.	.	.	.	.	.	.	.
0=605	Vv1g0605	.	.	.	.	.	.	.	.
0=606	Vv1g0606	Pt10g105600	Pt08g135500	.	.	.	.	.	.
0=607	Vv1g0607	Pt10g105400	Pt08g135600	Vv4g1184	Pt07g020300	Pt05g119700	.	.	.
0=608	Vv1g0608	Pt10g105300	Pt08g135700	.	.	.	.	.	.
0=609	Vv1g0609	Pt10g105200	Pt08g135800	.	.	.	.	.	.
0=610	Vv1g0610	.	.	.	.	.	.	.	.
0=611	Vv1g0611	Pt10g104900	Pt08g136100	.	.	.	.	.	.
0=612	Vv1g0612	.	.	Vv4g1170	.	.	.	.	.
0=613	Vv1g0613	.	.	Vv4g1169	Pt07g021300	.	.	.	.
0=614	Vv1g0614	Pt10g104800	.	Vv4g1168	.	.	.	.	.
0=615	Vv1g0615	.	.	.	.	.	.	.	.
0=616	Vv1g0616	.	.	Vv4g1166	Pt07g021400	.	Vv12g0791	.	.
0=617	Vv1g0617	Pt10g104700	.	Vv4g1164	.	.	Vv12g0790	.	.
0=618	Vv1g0618	Pt10g104600	Pt08g136400	.	.	.	.	.	.
0=619	Vv1g0619	Pt10g104500	Pt08g136500	.	.	.	.	.	.
0=620	Vv1g0620	Pt10g104300	Pt08g136800	.	.	.	.	.	.
0=621	Vv1g0621	Pt10g104200	.	.	.	.	.	.	.
0=622	Vv1g0622	Pt10g104100	.	.	.	.	.	.	.
0=623	Vv1g0623	.	.	.	.	.	.	.	.
0=624	Vv1g0624	.	.	.	.	.	.	.	.
0=625	Vv1g0625	Pt10g103900	Pt08g137000	.	.	.	.	.	.
0=626	Vv1g0626	.	.	.	.	.	.	.	.
0=627	Vv1g0627	Pt10g103700	.	.	.	.	.	.	.
0=628	Vv1g0628	Pt10g103600	.	.	.	.	.	.	.
0=629	Vv1g0629	Pt10g103500	Pt08g137300	.	.	.	.	.	.
0=630	Vv1g0630	Pt10g103400	Pt08g137500	.	.	.	.	.	.
0=631	Vv1g0631	.	.	.	.	.	.	.	.
0=632	Vv1g0632	.	.	.	.	.	.	.	.
0=633	Vv1g0633	.	.	.	.	.	.	.	.
0=634	Vv1g0634	.	.	.	.	.	.	.	.
0=635	Vv1g0635	.	.	.	.	.	.	.	.
0=636	Vv1g0636	.	.	.	.	.	.	.	.
0=637	Vv1g0637	Pt10g103100	Pt08g137700	Vv4g1129	Pt07g023700	Pt05g122100	.	.	.
0=638	Vv1g0638	.	.	.	.	.	.	.	.
0=639	Vv1g0639	.	.	.	.	.	.	.	.
0=640	Vv1g0640	.	.	.	.	.	.	.	.
0=641	Vv1g0641	Pt10g102900	Pt08g137900	.	.	.	.	.	.
0=642	Vv1g0642	.	.	.	.	.	.	.	.
0=643	Vv1g0643	Pt10g102600	Pt08g138100	.	.	.	.	.	.
0=644	Vv1g0644	.	.	.	.	.	.	.	.
0=645	Vv1g0645	Pt10g102400	Pt08g138200	.	.	.	.	.	.
0=646	Vv1g0646	.	.	.	.	.	.	.	.
0=647	Vv1g0647	Pt10g102300	Pt08g138400	.	.	.	.	.	.
0=648	Vv1g0648	Pt10g102200	.	.	.	.	.	.	.
0=649	Vv1g0649	Pt10g053100	Pt08g138800	.	.	.	.	.	.
0=650	Vv1g0650	Pt10g102100	Pt08g138900	.	.	.	.	.	.
0=651	Vv1g0651	.	.	.	.	.	.	.	.
0=652	Vv1g0652	.	.	.	.	.	.	.	.
0=653	Vv1g0653	.	.	.	.	.	.	.	.
0=654	Vv1g0654	Pt10g101900	Pt08g139300	.	.	.	.	.	.
0=655	Vv1g0655	Pt10g101800	Pt08g139500	.	.	.	.	.	.
0=656	Vv1g0656	Pt10g101700	Pt08g139600	Vv12g0754	.	.	.	.	.
0=657	Vv1g0657	.	.	.	.	.	.	.	.
0=658	Vv1g0658	.	.	.	.	.	.	.	.
0=659	Vv1g0659	.	.	.	.	.	.	.	.
0=660	Vv1g0660	.	.	.	.	.	.	.	.
0=661	Vv1g0661	Pt10g101400	Pt08g140200	.	.	.	.	.	.
0=662	Vv1g0662	.	.	.	.	.	.	.	.
0=663	Vv1g0663	.	.	.	.	.	.	.	.
0=664	Vv1g0664	Pt10g101300	Pt08g140300	Vv14g0658	.	.	.	.	.
0=665	Vv1g0665	.	.	.	.	.	.	.	.
0=666	Vv1g0666	Pt10g101200	Pt08g140400	.	.	.	.	.	.
0=667	Vv1g0667	.	.	.	.	.	.	.	.
0=668	Vv1g0668	.	.	.	.	.	.	.	.
0=669	Vv1g0669	.	.	.	.	.	.	.	.
0=670	Vv1g0670	.	.	.	.	.	.	.	.
0=671	Vv1g0671	.	.	.	.	.	.	.	.
0=672	Vv1g0672	.	.	Vv14g0622	.	.	.	.	.
0=673	Vv1g0673	.	.	.	.	.	.	.	.
0=674	Vv1g0674	.	.	Vv14g0620	.	.	.	.	.
0=675	Vv1g0675	.	.	Vv14g0617	.	.	.	.	.
0=676	Vv1g0676	.	.	Vv14g0614	Pt05g052600	.	.	.	.
0=677	Vv1g0677	.	.	Vv14g0612	.	.	.	.	.
0=678	Vv1g0678	.	.	Vv14g0611	Pt05g052400	.	.	.	.
0=679	Vv1g0679	.	.	Vv14g0609	.	.	.	.	.
0=680	Vv1g0680	.	.	.	.	.	.	.	.
0=681	Vv1g0681	.	.	Vv12g0740	.	.	.	.	.
0=682	Vv1g0682	Pt10g100900	Pt08g140700	.	.	.	.	.	.
0=683	Vv1g0683	Pt10g100800	Pt08g140800	Vv17g1166	.	.	.	.	.
0=684	Vv1g0684	.	.	.	.	.	.	.	.
0=685	Vv1g0685	Pt10g100700	Pt08g140900	.	.	.	.	.	.
0=686	Vv1g0686	.	.	.	.	.	.	.	.
0=687	Vv1g0687	.	.	.	.	.	.	.	.
0=688	Vv1g0688	Pt10g100500	Pt08g141100	.	.	.	.	.	.
0=689	Vv1g0689	.	.	.	.	.	.	.	.
0=690	Vv1g0690	.	.	.	.	.	.	.	.
0=691	Vv1g0691	Pt10g100100	Pt08g141400	.	.	.	.	.	.
0=692	Vv1g0692	.	.	.	.	.	.	.	.
0=693	Vv1g0693	.	.	.	.	.	.	.	.
0=694	Vv1g0694	.	.	.	.	.	.	.	.
0=695	Vv1g0695	Pt10g099900	Pt08g141900	.	.	.	.	.	.
0=696	Vv1g0696	.	.	.	.	.	.	.	.
0=697	Vv1g0697	Pt10g099600	Pt08g142000	Vv17g1136	.	.	.	.	.
0=698	Vv1g0698	Pt10g099500	.	.	.	.	.	.	.
0=699	Vv1g0699	Pt10g052500	.	.	.	.	.	.	.
0=700	Vv1g0700	.	.	.	.	.	.	.	.
0=701	Vv1g0701	.	.	.	.	.	.	.	.
0=702	Vv1g0702	.	.	.	.	.	.	.	.
0=703	Vv1g0703	Pt10g052400	.	.	.	.	.	.	.
0=704	Vv1g0704	.	.	.	.	.	.	.	.
0=705	Vv1g0705	.	.	.	.	.	.	.	.
0=706	Vv1g0706	Pt10g052300	Pt08g181600	.	.	.	.	.	.
0=707	Vv1g0707	.	.	.	.	.	.	.	.
0=708	Vv1g0708	Pt10g052200	.	.	.	.	.	.	.
0=709	Vv1g0709	Pt10g052100	Pt08g181800	Vv17g1108	.	.	.	.	.
0=710	Vv1g0710	Pt10g052000	Pt08g181900	.	.	.	.	.	.
0=711	Vv1g0711	.	.	.	.	.	.	.	.
0=712	Vv1g0712	Pt10g051900	Pt08g182000	.	.	.	.	.	.
0=713	Vv1g0713	.	.	.	.	.	.	.	.
0=714	Vv1g0714	Pt10g051800	Pt08g182200	Vv17g1097	Pt12g091300	Pt15g087800	Vv14g1268	Pt01g339500	.
0=715	Vv1g0715	Pt10g051700	Pt08g182300	.	.	.	.	.	.
0=716	Vv1g0716	.	.	.	.	.	.	.	.
0=717	Vv1g0717	Pt10g051600	Pt08g182500	.	.	.	.	.	.
0=718	Vv1g0718	Pt10g051500	Pt08g182700	.	.	.	.	.	.
0=719	Vv1g0719	.	.	.	.	.	.	.	.
0=720	Vv1g0720	Pt10g051400	.	.	.	.	.	.	.
0=721	Vv1g0721	.	.	.	.	.	.	.	.
0=722	Vv1g0722	Pt10g051300	Pt08g182900	.	.	.	.	.	.
0=723	Vv1g0723	Pt10g051200	.	.	.	.	.	.	.
0=724	Vv1g0724	.	.	.	.	.	.	.	.
0=725	Vv1g0725	Pt10g051100	Pt08g183000	.	.	.	Vv14g1271	.	.
0=726	Vv1g0726	Pt10g051000	Pt08g183100	Vv17g1093	Pt12g091000	Pt15g087500	.	.	.
0=727	Vv1g0727	.	.	.	.	.	.	.	.
0=728	Vv1g0728	.	.	.	.	.	.	.	.
0=729	Vv1g0729	Pt10g050900	.	.	.	.	.	.	.
0=730	Vv1g0730	Pt10g050600	.	.	.	.	Vv14g1276	.	.
0=731	Vv1g0731	Pt10g050500	Pt08g183200	Vv17g1083	Pt12g090400	.	Vv14g1279	.	.
0=732	Vv1g0732	Pt10g050300	.	.	.	.	Vv14g1281	Pt01g340300	.
0=733	Vv1g0733	.	.	.	.	.	.	.	.
0=734	Vv1g0734	Pt10g050000	.	.	.	.	.	.	.
0=735	Vv1g0735	Pt10g049800	Pt08g183400	.	.	.	.	.	.
0=736	Vv1g0736	.	.	.	.	.	.	.	.
0=737	Vv1g0737	Pt10g049600	Pt08g183600	Vv17g1077	Pt12g090100	Pt15g086200	Vv14g1306	.	.
0=738	Vv1g0738	.	.	.	.	.	.	.	.
0=739	Vv1g0739	Pt10g049400	Pt08g183800	.	.	.	.	.	.
0=740	Vv1g0740	.	.	.	.	.	.	.	.
0=741	Vv1g0741	.	.	.	.	.	.	.	.
0=742	Vv1g0742	.	.	.	.	.	.	.	.
0=743	Vv1g0743	.	.	.	.	.	.	.	.
0=744	Vv1g0744	.	.	.	.	.	.	.	.
0=745	Vv1g0745	.	.	.	.	.	.	.	.
0=746	Vv1g0746	.	.	.	.	.	.	.	.
0=747	Vv1g0747	.	.	Vv17g1058	Pt12g089700	Pt15g085700	.	.	.
0=748	Vv1g0748	.	.	.	.	.	.	.	.
0=749	Vv1g0749	.	.	.	.	.	.	.	.
0=750	Vv1g0750	.	.	.	.	.	.	.	.
0=751	Vv1g0751	Pt10g103200	.	.	.	.	.	.	.
0=752	Vv1g0752	.	.	.	.	.	.	.	.
0=753	Vv1g0753	.	.	.	.	.	Vv14g1398	.	.
0=754	Vv1g0754	Pt10g048700	.	.	.	.	.	.	.
0=755	Vv1g0755	.	.	.	.	.	.	.	.
0=756	Vv1g0756	.	.	.	.	.	.	.	.
0=757	Vv1g0757	Pt10g048500	Pt08g185200	.	.	.	.	.	.
0=758	Vv1g0758	Pt10g048400	Pt08g185300	.	.	.	.	.	.
0=759	Vv1g0759	.	.	.	.	.	.	.	.
0=760	Vv1g0760	.	.	.	.	.	.	.	.
0=761	Vv1g0761	.	.	.	.	.	.	.	.
0=762	Vv1g0762	.	.	.	.	.	.	.	.
0=763	Vv1g0763	.	.	Vv17g1055	Pt12g089500	Pt15g085300	.	.	.
0=764	Vv1g0764	Pt10g048200	Pt08g185400	.	.	.	.	.	.
0=765	Vv1g0765	.	.	.	.	.	.	.	.
0=766	Vv1g0766	.	.	.	.	.	.	.	.
0=767	Vv1g0767	.	.	.	.	.	.	.	.
0=768	Vv1g0768	.	.	.	.	.	.	.	.
0=769	Vv1g0769	Pt10g047900	.	.	.	.	.	.	.
0=770	Vv1g0770	Pt10g047700	.	Vv17g1048	Pt12g089100	.	.	.	.
0=771	Vv1g0771	.	.	.	.	.	.	.	.
0=772	Vv1g0772	Pt10g047500	.	.	.	.	.	.	.
0=773	Vv1g0773	.	.	.	.	.	.	.	.
0=774	Vv1g0774	Pt10g047200	Pt08g185600	Vv14g1308	.	.	.	.	.
0=775	Vv1g0775	Pt10g047100	Pt08g185800	.	.	.	.	.	.
0=776	Vv1g0776	.	.	.	.	.	.	.	.
0=777	Vv1g0777	Pt10g046900	Pt08g186000	Vv14g1312	Pt01g343600	.	.	.	.
0=778	Vv1g0778	.	.	.	.	.	.	.	.
0=779	Vv1g0779	Pt10g046800	Pt08g186100	.	.	.	.	.	.
0=780	Vv1g0780	.	.	.	.	.	.	.	.
0=781	Vv1g0781	.	.	.	.	.	.	.	.
0=782	Vv1g0782	.	.	.	.	.	.	.	.
0=783	Vv1g0783	.	.	.	.	.	.	.	.
0=784	Vv1g0784	.	.	.	.	.	.	.	.
0=785	Vv1g0785	.	.	Vv14g1418	.	.	.	.	.
0=786	Vv1g0786	.	.	.	.	.	.	.	.
0=787	Vv1g0787	.	.	.	.	.	.	.	.
0=788	Vv1g0788	.	.	.	.	.	.	.	.
0=789	Vv1g0789	.	.	.	.	.	.	.	.
0=790	Vv1g0790	.	.	.	.	.	.	.	.
0=791	Vv1g0791	.	.	Vv14g1425	.	.	.	.	.
0=792	Vv1g0792	.	.	.	.	.	.	.	.
0=793	Vv1g0793	.	.	.	.	.	.	.	.
0=794	Vv1g0794	.	.	.	.	.	.	.	.
0=795	Vv1g0795	Pt10g103100	Pt08g193800	.	.	.	.	.	.
0=796	Vv1g0796	Pt10g102300	.	.	.	.	.	.	.
0=797	Vv1g0797	.	.	.	.	.	.	.	.
0=798	Vv1g0798	.	.	.	.	.	.	.	.
0=799	Vv1g0799	.	.	.	.	.	.	.	.
0=800	Vv1g0800	.	.	Vv17g0896	Pt12g078700	Pt15g074100	Vv14g1435	.	.
0=801	Vv1g0801	.	.	.	.	.	.	.	.
0=802	Vv1g0802	Pt10g089200	Pt08g151800	Vv17g0893	.	.	.	.	.
0=803	Vv1g0803	.	.	.	.	.	.	.	.
0=804	Vv1g0804	.	.	.	.	.	.	.	.
0=805	Vv1g0805	.	.	.	.	.	Vv14g1439	.	.
0=806	Vv1g0806	Pt10g100800	Pt08g147300	.	.	.	.	.	.
0=807	Vv1g0807	.	.	Vv17g0891	Pt12g078500	Pt15g074000	.	.	.
0=808	Vv1g0808	.	.	Vv17g0882	.	.	.	.	.
0=809	Vv1g0809	.	.	.	.	.	.	.	.
0=810	Vv1g0810	.	.	.	.	.	.	.	.
0=811	Vv1g0811	.	.	.	.	.	.	.	.
0=812	Vv1g0812	.	.	.	.	.	.	.	.
0=813	Vv1g0813	.	.	.	.	.	.	.	.
0=814	Vv1g0814	.	.	.	.	.	Vv14g1440	.	.
0=815	Vv1g0815	Pt10g094200	.	.	.	.	.	.	.
0=816	Vv1g0816	.	.	.	.	.	.	.	.
0=817	Vv1g0817	.	.	.	.	.	.	.	.
0=818	Vv1g0818	.	.	.	.	.	.	.	.
0=819	Vv1g0819	Pt10g096500	.	.	.	.	.	.	.
0=820	Vv1g0820	Pt10g096400	.	.	.	.	.	.	.
0=821	Vv1g0821	.	.	Vv17g0877	.	.	Vv14g1446	Pt04g014100	.
0=822	Vv1g0822	.	.	.	.	.	.	.	.
0=823	Vv1g0823	.	.	.	.	.	.	.	.
0=824	Vv1g0824	.	.	Vv17g0873	Pt12g077700	Pt15g072900	.	.	.
0=825	Vv1g0825	.	.	.	.	.	.	.	.
0=826	Vv1g0826	.	.	.	.	.	.	.	.
0=827	Vv1g0827	.	.	.	.	.	.	.	.
0=828	Vv1g0828	.	.	.	.	.	.	.	.
0=829	Vv1g0829	.	.	.	.	.	.	.	.
0=830	Vv1g0830	.	.	.	.	.	.	.	.
0=831	Vv1g0831	.	.	.	.	.	.	.	.
0=832	Vv1g0832	.	.	Vv4g1448	Pt07g112600	.	Vv14g1447	.	.
0=833	Vv1g0833	.	.	Vv4g1446	.	.	.	.	.
0=834	Vv1g0834	.	.	Vv4g1444	.	.	.	.	.
0=835	Vv1g0835	Pt10g096100	.	Vv4g1443	.	.	.	.	.
0=836	Vv1g0836	.	.	Vv4g1441	.	.	.	.	.
0=837	Vv1g0837	.	.	.	.	.	.	.	.
0=838	Vv1g0838	Pt10g096000	.	.	.	.	.	.	.
0=839	Vv1g0839	.	.	.	.	.	.	.	.
0=840	Vv1g0840	Pt10g095800	.	.	.	.	.	.	.
0=841	Vv1g0841	.	.	.	.	.	.	.	.
0=842	Vv1g0842	.	.	Vv17g0862	Pt12g076700	Pt15g071500	.	.	.
0=843	Vv1g0843	.	.	.	.	.	.	.	.
0=844	Vv1g0844	.	.	.	.	.	.	.	.
0=845	Vv1g0845	.	.	.	.	.	.	.	.
0=846	Vv1g0846	Pt10g094800	.	.	.	.	.	.	.
0=847	Vv1g0847	.	.	.	.	.	.	.	.
0=848	Vv1g0848	Pt10g094900	.	.	.	.	.	.	.
0=849	Vv1g0849	.	.	.	.	.	.	.	.
0=850	Vv1g0850	Pt10g095100	Pt08g146800	.	.	.	Vv14g1462	.	.
0=851	Vv1g0851	.	.	.	.	.	.	.	.
0=852	Vv1g0852	Pt10g095200	Pt08g146600	.	.	.	.	.	.
0=853	Vv1g0853	Pt10g094900	.	.	.	.	.	.	.
0=854	Vv1g0854	Pt10g095400	Pt08g146500	.	.	.	.	.	.
0=855	Vv1g0855	Pt10g095500	Pt08g146400	.	.	.	.	.	.
0=856	Vv1g0856	Pt10g095600	Pt08g146200	.	.	.	.	.	.
0=857	Vv1g0857	.	.	.	.	.	.	.	.
0=858	Vv1g0858	.	.	.	.	.	.	.	.
0=859	Vv1g0859	.	.	.	.	.	.	.	.
0=860	Vv1g0860	.	.	.	.	.	.	.	.
0=861	Vv1g0861	Pt10g095700	Pt08g146100	.	.	.	.	.	.
0=862	Vv1g0862	.	.	.	.	.	.	.	.
0=863	Vv1g0863	.	.	.	.	.	.	.	.
0=864	Vv1g0864	Pt10g035900	.	.	.	.	.	.	.
0=865	Vv1g0865	.	.	.	.	.	.	.	.
0=866	Vv1g0866	Pt10g036200	Pt08g193500	.	.	.	.	.	.
0=867	Vv1g0867	.	.	.	.	.	.	.	.
0=868	Vv1g0868	Pt10g036500	Pt08g193300	Vv17g0857	.	.	Vv14g1477	.	.
0=869	Vv1g0869	.	.	.	.	.	.	.	.
0=870	Vv1g0870	.	.	.	.	.	.	.	.
0=871	Vv1g0871	.	.	.	.	.	Vv14g1481	.	.
0=872	Vv1g0872	.	.	Vv17g0851	Pt12g075600	Pt15g070600	.	.	.
0=873	Vv1g0873	Pt10g036900	.	.	.	.	.	.	.
0=874	Vv1g0874	Pt10g037600	.	.	.	.	.	.	.
0=875	Vv1g0875	Pt10g037800	Pt08g193000	Vv17g0843	.	.	.	.	.
0=876	Vv1g0876	Pt10g037900	Pt08g192900	Vv17g0842	.	.	.	.	.
0=877	Vv1g0877	Pt10g038100	Pt08g192800	.	.	.	.	.	.
0=878	Vv1g0878	.	.	.	.	.	.	.	.
0=879	Vv1g0879	Pt10g038300	Pt08g192600	.	.	.	.	.	.
0=880	Vv1g0880	Pt10g038400	Pt08g192500	.	.	.	.	.	.
0=881	Vv1g0881	.	.	.	.	.	.	.	.
0=882	Vv1g0882	Pt10g038500	Pt08g192400	.	.	.	.	.	.
0=883	Vv1g0883	Pt10g038700	Pt08g192200	Vv17g0839	.	.	.	.	.
0=884	Vv1g0884	.	.	.	.	.	.	.	.
0=885	Vv1g0885	Pt10g038900	Pt08g192100	Vv17g0832	.	.	.	.	.
0=886	Vv1g0886	Pt10g039000	Pt08g192000	.	.	.	.	.	.
0=887	Vv1g0887	.	.	.	.	.	.	.	.
0=888	Vv1g0888	Pt10g094100	Pt08g191800	.	.	.	.	.	.
0=889	Vv1g0889	.	.	.	.	.	.	.	.
0=890	Vv1g0890	.	.	.	.	.	.	.	.
0=891	Vv1g0891	Pt10g039600	Pt08g191700	.	.	.	.	.	.
0=892	Vv1g0892	Pt10g039700	Pt08g191600	Vv17g0576	Pt12g073300	Pt15g068300	Vv14g1504	.	.
0=893	Vv1g0893	.	.	.	.	.	.	.	.
0=894	Vv1g0894	.	.	.	.	.	.	.	.
0=895	Vv1g0895	.	.	.	.	.	.	.	.
0=896	Vv1g0896	.	.	.	.	.	.	.	.
0=897	Vv1g0897	.	.	.	.	.	.	.	.
0=898	Vv1g0898	Pt10g040000	Pt08g190800	.	.	.	.	.	.
0=899	Vv1g0899	.	.	.	.	.	.	.	.
0=900	Vv1g0900	.	.	.	.	.	.	.	.
0=901	Vv1g0901	Pt10g040100	Pt08g190500	.	.	.	.	.	.
0=902	Vv1g0902	.	.	.	.	.	.	.	.
0=903	Vv1g0903	.	.	.	.	.	.	.	.
0=904	Vv1g0904	.	.	.	.	.	.	.	.
0=905	Vv1g0905	.	.	.	.	.	.	.	.
0=906	Vv1g0906	.	.	.	.	.	.	.	.
0=907	Vv1g0907	Pt10g040400	.	Vv17g0583	Pt12g072400	Pt15g067600	.	.	.
0=908	Vv1g0908	Pt10g040500	.	.	.	.	.	.	.
0=909	Vv1g0909	.	.	.	.	.	.	.	.
0=910	Vv1g0910	.	.	.	.	.	.	.	.
0=911	Vv1g0911	.	.	.	.	.	Vv14g1529	Pt04g130300	.
0=912	Vv1g0912	.	.	Vv17g0589	.	.	.	.	.
0=913	Vv1g0913	.	.	.	.	.	.	.	.
0=914	Vv1g0914	.	.	.	.	.	.	.	.
0=915	Vv1g0915	.	.	.	.	.	.	.	.
0=916	Vv1g0916	.	.	.	.	.	.	.	.
0=917	Vv1g0917	.	.	.	.	.	.	.	.
0=918	Vv1g0918	Pt10g035400	.	.	.	.	.	.	.
0=919	Vv1g0919	.	.	.	.	.	.	.	.
0=920	Vv1g0920	.	.	.	.	.	.	.	.
0=921	Vv1g0921	.	.	.	.	.	Vv14g1531	Pt04g130200	.
0=922	Vv1g0922	Pt10g035100	Pt08g193900	.	.	.	Vv14g1532	.	.
0=923	Vv1g0923	.	.	.	.	.	.	.	.
0=924	Vv1g0924	.	.	.	.	.	.	.	.
0=925	Vv1g0925	Pt10g035000	Pt08g194000	.	.	.	.	.	.
0=926	Vv1g0926	.	.	.	.	.	Vv14g1540	.	.
0=927	Vv1g0927	Pt10g034900	Pt08g194200	.	.	.	.	.	.
0=928	Vv1g0928	Pt10g034800	.	.	.	.	.	.	.
0=929	Vv1g0929	.	.	.	.	.	.	.	.
0=930	Vv1g0930	.	.	.	.	.	.	.	.
0=931	Vv1g0931	.	.	Vv17g0603	.	.	.	.	.
0=932	Vv1g0932	.	.	.	.	.	.	.	.
0=933	Vv1g0933	Pt10g034600	Pt08g194300	.	.	.	.	.	.
0=934	Vv1g0934	Pt03g157700	.	.	.	.	.	.	.
0=935	Vv1g0935	Pt10g034500	.	.	.	.	.	.	.
0=936	Vv1g0936	Pt10g034400	.	.	.	.	.	.	.
0=937	Vv1g0937	Pt10g093400	Pt08g194400	Vv17g0615	Pt12g070900	Pt15g065400	.	.	.
0=938	Vv1g0938	.	.	.	.	.	.	.	.
0=939	Vv1g0939	.	.	.	.	.	.	.	.
0=940	Vv1g0940	.	.	Vv17g0616	.	.	Vv14g1543	.	.
0=941	Vv1g0941	Pt10g034200	.	.	.	.	.	.	.
0=942	Vv1g0942	.	.	.	.	.	.	.	.
0=943	Vv1g0943	.	.	.	.	.	.	.	.
0=944	Vv1g0944	Pt10g033900	Pt08g194600	.	.	.	.	.	.
0=945	Vv1g0945	.	.	.	.	.	.	.	.
0=946	Vv1g0946	.	.	.	.	.	.	.	.
0=947	Vv1g0947	.	.	.	.	.	.	.	.
0=948	Vv1g0948	.	.	.	.	.	.	.	.
0=949	Vv1g0949	.	.	.	.	.	.	.	.
0=950	Vv1g0950	.	.	Vv17g0620	Pt12g070500	Pt15g065000	.	.	.
0=951	Vv1g0951	Pt10g033500	Pt08g194900	Vv17g0621	Pt12g070300	.	Vv14g1551	.	.
0=952	Vv1g0952	Pt10g092900	.	.	.	.	.	.	.
0=953	Vv1g0953	.	.	Vv17g0625	.	.	Vv14g1554	.	.
0=954	Vv1g0954	.	.	.	.	.	.	.	.
0=955	Vv1g0955	Pt10g092800	.	.	.	.	.	.	.
0=956	Vv1g0956	Pt10g092700	.	.	.	.	.	.	.
0=957	Vv1g0957	.	.	.	.	.	.	.	.
0=958	Vv1g0958	Pt10g092600	.	.	.	.	.	.	.
0=959	Vv1g0959	Pt10g092500	.	.	.	.	.	.	.
0=960	Vv1g0960	.	.	.	.	.	.	.	.
0=961	Vv1g0961	.	.	Vv17g0634	.	.	Vv14g1562	Pt04g007500	.
0=962	Vv1g0962	.	.	.	.	.	.	.	.
0=963	Vv1g0963	.	.	.	.	.	.	.	.
0=964	Vv1g0964	.	.	Vv17g0636	.	.	Vv14g1564	.	.
0=965	Vv1g0965	.	.	.	.	.	.	.	.
0=966	Vv1g0966	.	.	Vv17g0638	Pt12g069900	Pt15g063600	Vv14g1565	.	.
0=967	Vv1g0967	.	.	.	.	.	.	.	.
0=968	Vv1g0968	.	.	.	.	.	.	.	.
0=969	Vv1g0969	.	.	.	.	.	.	.	.
0=970	Vv1g0970	.	.	.	.	.	.	.	.
0=971	Vv1g0971	.	.	.	.	.	.	.	.
0=972	Vv1g0972	.	.	.	.	.	.	.	.
0=973	Vv1g0973	Pt03g157100	Pt01g073900	.	.	.	.	.	.
0=974	Vv1g0974	.	.	.	.	.	.	.	.
0=975	Vv1g0975	Pt03g156700	Pt01g074300	.	.	.	.	.	.
0=976	Vv1g0976	.	.	.	.	.	.	.	.
0=977	Vv1g0977	.	.	.	.	.	.	.	.
0=978	Vv1g0978	.	.	.	.	.	.	.	.
0=979	Vv1g0979	.	.	.	.	.	.	.	.
0=980	Vv1g0980	.	.	.	.	.	.	.	.
0=981	Vv1g0981	Pt03g156600	Pt01g074600	.	.	.	.	.	.
0=982	Vv1g0982	.	.	.	.	.	.	.	.
0=983	Vv1g0983	.	.	.	.	.	.	.	.
0=984	Vv1g0984	.	.	.	.	.	.	.	.
0=985	Vv1g0985	.	.	.	.	.	.	.	.
0=986	Vv1g0986	.	.	.	.	.	.	.	.
0=987	Vv1g0987	.	.	.	.	.	.	.	.
0=988	Vv1g0988	.	.	.	.	.	.	.	.
0=989	Vv1g0989	.	.	.	.	.	.	.	.
0=990	Vv1g0990	.	.	.	.	.	.	.	.
0=991	Vv1g0991	.	.	.	.	.	.	.	.
0=992	Vv1g0992	.	.	.	.	.	.	.	.
0=993	Vv1g0993	.	.	.	.	.	.	.	.
0=994	Vv1g0994	.	.	.	.	.	.	.	.
0=995	Vv1g0995	.	.	.	.	.	.	.	.
0=996	Vv1g0996	.	.	.	.	.	.	.	.
0=997	Vv1g0997	.	.	.	.	.	.	.	.
0=998	Vv1g0998	.	.	.	.	.	.	.	.
0=999	Vv1g0999	.	.	.	.	.	.	.	.
0=1000	Vv1g1000	.	.	.	.	.	.	.	.
0=1001	Vv1g1001	.	.	.	.	.	.	.	.
0=1002	Vv1g1002	Pt10g137800	.	.	.	.	.	.	.
0=1003	Vv1g1003	.	.	.	.	.	.	.	.
0=1004	Vv1g1004	.	.	.	.	.	.	.	.
0=1005	Vv1g1005	.	.	.	.	.	.	.	.
0=1006	Vv1g1006	.	.	.	.	.	.	.	.
0=1007	Vv1g1007	Pt10g091100	.	.	.	.	.	.	.
0=1008	Vv1g1008	.	.	.	.	.	.	.	.
0=1009	Vv1g1009	.	.	.	.	.	.	.	.
0=1010	Vv1g1010	.	.	.	.	.	.	.	.
0=1011	Vv1g1011	.	.	.	.	.	.	.	.
0=1012	Vv1g1012	.	.	.	.	.	.	.	.
0=1013	Vv1g1013	.	.	.	.	.	.	.	.
0=1014	Vv1g1014	.	.	.	.	.	.	.	.
0=1015	Vv1g1015	Pt03g156400	Pt01g074800	.	.	.	.	.	.
0=1016	Vv1g1016	.	.	.	.	.	.	.	.
0=1017	Vv1g1017	.	.	.	.	.	.	.	.
0=1018	Vv1g1018	.	.	.	.	.	.	.	.
0=1019	Vv1g1019	.	.	.	.	.	.	.	.
0=1020	Vv1g1020	.	.	.	.	.	.	.	.
0=1021	Vv1g1021	.	.	.	.	.	.	.	.
0=1022	Vv1g1022	.	.	.	.	.	.	.	.
0=1023	Vv1g1023	.	.	.	.	.	.	.	.
0=1024	Vv1g1024	.	.	.	.	.	.	.	.
0=1025	Vv1g1025	Pt03g155900	Pt01g075300	.	.	.	.	.	.
0=1026	Vv1g1026	.	.	.	.	.	.	.	.
0=1027	Vv1g1027	.	.	.	.	.	.	.	.
0=1028	Vv1g1028	.	.	.	.	.	.	.	.
0=1029	Vv1g1029	.	.	.	.	.	.	.	.
0=1030	Vv1g1030	.	.	.	.	.	.	.	.
0=1031	Vv1g1031	.	.	.	.	.	.	.	.
0=1032	Vv1g1032	.	.	.	.	.	.	.	.
0=1033	Vv1g1033	.	.	.	.	.	.	.	.
0=1034	Vv1g1034	.	.	.	.	.	.	.	.
0=1035	Vv1g1035	.	.	.	.	.	.	.	.
0=1036	Vv1g1036	.	.	.	.	.	.	.	.
0=1037	Vv1g1037	.	.	.	.	.	.	.	.
0=1038	Vv1g1038	.	.	.	.	.	.	.	.
0=1039	Vv1g1039	.	.	.	.	.	.	.	.
0=1040	Vv1g1040	.	.	.	.	.	.	.	.
0=1041	Vv1g1041	Pt10g137600	Pt08g112000	.	.	.	.	.	.
0=1042	Vv1g1042	.	.	.	.	.	.	.	.
0=1043	Vv1g1043	.	.	.	.	.	.	.	.
0=1044	Vv1g1044	.	.	.	.	.	.	.	.
0=1045	Vv1g1045	.	.	.	.	.	.	.	.
0=1046	Vv1g1046	.	.	.	.	.	.	.	.
0=1047	Vv1g1047	.	.	.	.	.	.	.	.
0=1048	Vv1g1048	.	.	.	.	.	.	.	.
0=1049	Vv1g1049	.	.	.	.	.	.	.	.
0=1050	Vv1g1050	.	.	.	.	.	.	.	.
0=1051	Vv1g1051	.	.	.	.	.	.	.	.
0=1052	Vv1g1052	.	.	.	.	.	.	.	.
0=1053	Vv1g1053	Pt10g137400	Pt08g112200	.	.	.	.	.	.
0=1054	Vv1g1054	Pt10g137300	Pt08g112300	.	.	.	.	.	.
0=1055	Vv1g1055	.	.	.	.	.	.	.	.
0=1056	Vv1g1056	.	.	.	.	.	.	.	.
0=1057	Vv1g1057	.	.	.	.	.	.	.	.
0=1058	Vv1g1058	.	.	.	.	.	.	.	.
0=1059	Vv1g1059	.	.	.	.	.	.	.	.
0=1060	Vv1g1060	.	.	.	.	.	.	.	.
0=1061	Vv1g1061	Pt10g136900	Pt08g112600	.	.	.	.	.	.
0=1062	Vv1g1062	.	.	.	.	.	.	.	.
0=1063	Vv1g1063	.	.	.	.	.	.	.	.
0=1064	Vv1g1064	Pt10g136800	Pt08g112700	.	.	.	.	.	.
0=1065	Vv1g1065	.	.	.	.	.	.	.	.
0=1066	Vv1g1066	Pt10g136700	Pt08g112800	.	.	.	.	.	.
0=1067	Vv1g1067	.	.	.	.	.	.	.	.
0=1068	Vv1g1068	Pt10g136500	Pt08g112900	.	.	.	.	.	.
0=1069	Vv1g1069	Pt10g136300	Pt08g113000	.	.	.	.	.	.
0=1070	Vv1g1070	.	.	.	.	.	.	.	.
0=1071	Vv1g1071	Pt10g136100	Pt08g113200	.	.	.	.	.	.
0=1072	Vv1g1072	Pt10g135900	.	.	.	.	.	.	.
0=1073	Vv1g1073	.	.	.	.	.	.	.	.
0=1074	Vv1g1074	.	.	.	.	.	.	.	.
0=1075	Vv1g1075	.	.	.	.	.	.	.	.
0=1076	Vv1g1076	.	.	.	.	.	.	.	.
0=1077	Vv1g1077	.	.	.	.	.	.	.	.
0=1078	Vv1g1078	.	.	.	.	.	.	.	.
0=1079	Vv1g1079	.	.	.	.	.	.	.	.
0=1080	Vv1g1080	.	.	.	.	.	.	.	.
0=1081	Vv1g1081	Pt10g172400	.	.	.	.	.	.	.
0=1082	Vv1g1082	.	.	.	.	.	.	.	.
0=1083	Vv1g1083	.	.	.	.	.	.	.	.
0=1084	Vv1g1084	.	.	.	.	.	.	.	.
0=1085	Vv1g1085	.	.	.	.	.	.	.	.
0=1086	Vv1g1086	.	.	.	.	.	.	.	.
0=1087	Vv1g1087	.	.	.	.	.	.	.	.
0=1088	Vv1g1088	Pt10g135200	Pt08g086300	.	.	.	.	.	.
0=1089	Vv1g1089	.	.	.	.	.	.	.	.
0=1090	Vv1g1090	.	.	.	.	.	.	.	.
0=1091	Vv1g1091	.	.	.	.	.	.	.	.
0=1092	Vv1g1092	.	.	.	.	.	.	.	.
0=1093	Vv1g1093	.	.	.	.	.	.	.	.
0=1094	Vv1g1094	.	.	.	.	.	.	.	.
0=1095	Vv1g1095	.	.	.	.	.	.	.	.
0=1096	Vv1g1096	.	.	.	.	.	.	.	.
0=1097	Vv1g1097	.	.	.	.	.	.	.	.
0=1098	Vv1g1098	.	.	.	.	.	.	.	.
0=1099	Vv1g1099	.	.	.	.	.	.	.	.
0=1100	Vv1g1100	.	.	.	.	.	.	.	.
0=1101	Vv1g1101	.	.	.	.	.	.	.	.
0=1102	Vv1g1102	.	.	.	.	.	.	.	.
0=1103	Vv1g1103	.	.	.	.	.	.	.	.
0=1104	Vv1g1104	.	.	.	.	.	.	.	.
0=1105	Vv1g1105	.	.	.	.	.	.	.	.
0=1106	Vv1g1106	Pt10g134400	.	.	.	.	.	.	.
0=1107	Vv1g1107	.	.	.	.	.	.	.	.
0=1108	Vv1g1108	.	.	.	.	.	.	.	.
0=1109	Vv1g1109	.	.	.	.	.	.	.	.
0=1110	Vv1g1110	.	.	.	.	.	.	.	.
0=1111	Vv1g1111	.	.	.	.	.	.	.	.
0=1112	Vv1g1112	.	.	.	.	.	.	.	.
0=1113	Vv1g1113	.	.	.	.	.	.	.	.
0=1114	Vv1g1114	.	.	.	.	.	.	.	.
0=1115	Vv1g1115	.	.	.	.	.	.	.	.
0=1116	Vv1g1116	.	.	.	.	.	.	.	.
0=1117	Vv1g1117	.	.	.	.	.	.	.	.
0=1118	Vv1g1118	.	.	.	.	.	.	.	.
0=1119	Vv1g1119	.	.	.	.	.	.	.	.
0=1120	Vv1g1120	.	.	.	.	.	.	.	.
0=1121	Vv1g1121	.	.	.	.	.	.	.	.
0=1122	Vv1g1122	.	.	.	.	.	.	.	.
0=1123	Vv1g1123	.	.	.	.	.	.	.	.
0=1124	Vv1g1124	.	.	.	.	.	.	.	.
0=1125	Vv1g1125	.	.	.	.	.	.	.	.
0=1126	Vv1g1126	.	.	.	.	.	.	.	.
0=1127	Vv1g1127	Pt10g171100	Pt08g085700	.	.	.	.	.	.
0=1128	Vv1g1128	.	.	.	.	.	.	.	.
0=1129	Vv1g1129	.	.	.	.	.	.	.	.
0=1130	Vv1g1130	.	.	.	.	.	.	.	.
0=1131	Vv1g1131	.	.	.	.	.	.	.	.
0=1132	Vv1g1132	.	.	.	.	.	.	.	.
0=1133	Vv1g1133	Pt10g171000	Pt08g085600	.	.	.	.	.	.
0=1134	Vv1g1134	.	.	.	.	.	.	.	.
0=1135	Vv1g1135	.	.	.	.	.	.	.	.
0=1136	Vv1g1136	.	.	.	.	.	.	.	.
0=1137	Vv1g1137	.	.	.	.	.	.	.	.
0=1138	Vv1g1138	.	.	.	.	.	.	.	.
0=1139	Vv1g1139	.	.	.	.	.	.	.	.
0=1140	Vv1g1140	.	.	.	.	.	.	.	.
0=1141	Vv1g1141	.	.	.	.	.	.	.	.
0=1142	Vv1g1142	.	.	.	.	.	.	.	.
0=1143	Vv1g1143	Pt03g169100	Pt08g085500	.	.	.	.	.	.
0=1144	Vv1g1144	Pt10g170700	Pt08g085400	.	.	.	.	.	.
0=1145	Vv1g1145	.	.	.	.	.	.	.	.
0=1146	Vv1g1146	.	.	.	.	.	.	.	.
0=1147	Vv1g1147	.	.	.	.	.	.	.	.
0=1148	Vv1g1148	.	.	.	.	.	.	.	.
0=1149	Vv1g1149	.	.	.	.	.	.	.	.
0=1150	Vv1g1150	Pt10g170400	Pt08g085100	.	.	.	.	.	.
0=1151	Vv1g1151	.	.	.	.	.	.	.	.
0=1152	Vv1g1152	.	.	.	.	.	.	.	.
0=1153	Vv1g1153	.	.	.	.	.	.	.	.
0=1154	Vv1g1154	.	.	.	.	.	.	.	.
0=1155	Vv1g1155	.	.	.	.	.	.	.	.
0=1156	Vv1g1156	.	.	.	.	.	.	.	.
0=1157	Vv1g1157	.	.	Vv17g0108	.	.	.	.	.
0=1158	Vv1g1158	.	.	.	.	.	.	.	.
0=1159	Vv1g1159	.	.	.	.	.	.	.	.
0=1160	Vv1g1160	.	.	.	.	.	.	.	.
0=1161	Vv1g1161	.	.	.	.	.	.	.	.
0=1162	Vv1g1162	.	.	.	.	.	.	.	.
0=1163	Vv1g1163	.	.	.	.	.	.	.	.
0=1164	Vv1g1164	.	.	.	.	.	.	.	.
0=1165	Vv1g1165	Pt10g097000	Pt08g145100	.	.	.	.	.	.
0=1166	Vv1g1166	.	.	.	.	.	.	.	.
0=1167	Vv1g1167	.	.	.	.	.	.	.	.
0=1168	Vv1g1168	.	.	.	.	.	.	.	.
0=1169	Vv1g1169	.	.	.	.	.	.	.	.
0=1170	Vv1g1170	Pt10g097400	.	.	.	.	.	.	.
0=1171	Vv1g1171	Pt10g097600	Pt08g144800	.	.	.	.	.	.
0=1172	Vv1g1172	.	.	.	.	.	.	.	.
0=1173	Vv1g1173	.	.	.	.	.	.	.	.
0=1174	Vv1g1174	Pt10g097800	Pt08g144600	.	.	.	.	.	.
0=1175	Vv1g1175	Pt10g097900	Pt08g144400	.	.	.	.	.	.
0=1176	Vv1g1176	.	.	.	.	.	.	.	.
0=1177	Vv1g1177	Pt10g098000	Pt08g144300	.	.	.	.	.	.
0=1178	Vv1g1178	.	.	.	.	.	.	.	.
0=1179	Vv1g1179	Pt10g098200	Pt08g144200	.	.	.	.	.	.
0=1180	Vv1g1180	.	.	.	.	.	.	.	.
0=1181	Vv1g1181	.	.	.	.	.	.	.	.
0=1182	Vv1g1182	.	.	.	.	.	.	.	.
0=1183	Vv1g1183	.	.	.	.	.	.	.	.
0=1184	Vv1g1184	.	.	.	.	.	.	.	.
0=1185	Vv1g1185	.	.	.	.	.	.	.	.
0=1186	Vv1g1186	.	.	.	.	.	.	.	.
0=1187	Vv1g1187	.	.	.	.	.	.	.	.
0=1188	Vv1g1188	Pt10g098500	Pt08g143600	.	.	.	.	.	.
0=1189	Vv1g1189	.	.	.	.	.	.	.	.
0=1190	Vv1g1190	.	.	.	.	.	.	.	.
0=1191	Vv1g1191	.	.	.	.	.	.	.	.
0=1192	Vv1g1192	Pt03g168300	.	.	.	.	.	.	.
0=1193	Vv1g1193	.	.	Vv17g0097	Pt12g101400	Pt15g099500	.	.	.
0=1194	Vv1g1194	.	.	.	.	.	.	.	.
0=1195	Vv1g1195	.	.	.	.	.	.	.	.
0=1196	Vv1g1196	.	.	.	.	.	.	.	.
0=1197	Vv1g1197	Pt03g168000	Pt01g059900	.	.	.	.	.	.
0=1198	Vv1g1198	.	.	.	.	.	.	.	.
0=1199	Vv1g1199	.	.	.	.	.	.	.	.
0=1200	Vv1g1200	Pt03g167800	Pt01g060100	Vv17g0088	Pt12g102200	Pt15g100300	Vv14g1122	Pt01g327000	.
0=1201	Vv1g1201	Pt03g167700	Pt01g060200	.	.	.	.	.	.
0=1202	Vv1g1202	.	.	.	.	.	.	.	.
0=1203	Vv1g1203	Pt03g167600	.	.	.	.	.	.	.
0=1204	Vv1g1204	.	.	.	.	.	.	.	.
0=1205	Vv1g1205	.	.	.	.	.	Vv14g1119	Pt01g326700	.
0=1206	Vv1g1206	.	.	.	.	.	.	.	.
0=1207	Vv1g1207	.	.	.	.	.	.	.	.
0=1208	Vv1g1208	.	.	.	.	.	.	.	.
0=1209	Vv1g1209	.	.	.	.	.	.	.	.
0=1210	Vv1g1210	Pt03g167100	Pt01g060500	.	.	.	.	.	.
0=1211	Vv1g1211	Pt03g167000	Pt01g060600	.	.	.	Vv14g1110	Pt01g325800	.
0=1212	Vv1g1212	.	.	.	.	.	.	.	.
0=1213	Vv1g1213	.	.	.	.	.	.	.	.
0=1214	Vv1g1214	Pt03g166800	Pt01g060900	Vv17g0072	Pt12g103200	Pt15g101700	.	.	.
0=1215	Vv1g1215	Pt03g166700	Pt01g061000	.	.	.	.	.	.
0=1216	Vv1g1216	.	.	.	.	.	.	.	.
0=1217	Vv1g1217	.	.	.	.	.	.	.	.
0=1218	Vv1g1218	.	.	.	.	.	.	.	.
0=1219	Vv1g1219	.	.	.	.	.	.	.	.
0=1220	Vv1g1220	Pt03g083700	Pt01g061400	Vv17g0060	.	.	.	.	.
0=1221	Vv1g1221	.	.	.	.	.	.	.	.
0=1222	Vv1g1222	Pt03g166300	Pt01g061500	.	.	.	Vv14g1101	Pt01g324800	.
0=1223	Vv1g1223	.	.	.	.	.	.	.	.
0=1224	Vv1g1224	Pt03g166200	Pt01g061700	.	.	.	.	.	.
0=1225	Vv1g1225	Pt03g166000	Pt01g061800	.	.	.	Vv14g1089	Pt01g323500	.
0=1226	Vv1g1226	.	.	Vv17g0050	Pt12g104400	Pt15g103700	.	.	.
0=1227	Vv1g1227	Pt03g165900	Pt01g061900	.	.	.	.	.	.
0=1228	Vv1g1228	.	.	.	.	.	.	.	.
0=1229	Vv1g1229	.	.	.	.	.	.	.	.
0=1230	Vv1g1230	.	.	.	.	.	.	.	.
0=1231	Vv1g1231	.	.	.	.	.	.	.	.
0=1232	Vv1g1232	Pt03g165800	Pt01g062000	.	.	.	.	.	.
0=1233	Vv1g1233	Pt03g165500	.	.	.	.	Vv14g1087	Pt01g323300	.
0=1234	Vv1g1234	.	.	.	.	.	.	.	.
0=1235	Vv1g1235	.	.	.	.	.	.	.	.
0=1236	Vv1g1236	Pt03g165200	Pt01g062200	.	.	.	.	.	.
0=1237	Vv1g1237	.	.	.	.	.	Vv14g1084	Pt01g323100	.
0=1238	Vv1g1238	.	.	.	.	.	.	.	.
0=1239	Vv1g1239	Pt03g165000	Pt01g062500	.	.	.	.	.	.
0=1240	Vv1g1240	.	.	.	.	.	.	.	.
0=1241	Vv1g1241	Pt03g164800	Pt01g062700	.	.	.	.	.	.
0=1242	Vv1g1242	Pt03g164600	Pt01g062800	Vv17g0047	Pt12g104700	Pt15g104000	.	.	.
0=1243	Vv1g1243	.	.	.	.	.	.	.	.
0=1244	Vv1g1244	Pt03g164500	Pt01g062900	.	.	.	.	.	.
0=1245	Vv1g1245	.	.	.	.	.	.	.	.
0=1246	Vv1g1246	Pt03g164400	.	.	.	.	.	.	.
0=1247	Vv1g1247	.	.	.	.	.	.	.	.
0=1248	Vv1g1248	Pt03g164300	Pt01g065600	.	.	.	.	.	.
0=1249	Vv1g1249	Pt03g164100	Pt01g065800	Vv17g0039	Pt12g105400	Pt15g104600	.	.	.
0=1250	Vv1g1250	.	.	.	.	.	.	.	.
0=1251	Vv1g1251	Pt03g164000	Pt01g065900	Vv17g0038	Pt12g105500	Pt15g104700	.	.	.
0=1252	Vv1g1252	Pt03g163800	Pt01g066000	.	.	.	.	.	.
0=1253	Vv1g1253	.	.	.	.	.	.	.	.
0=1254	Vv1g1254	.	.	.	.	.	.	.	.
0=1255	Vv1g1255	.	.	.	.	.	Vv14g1069	.	.
0=1256	Vv1g1256	Pt03g163600	.	.	.	.	.	.	.
0=1257	Vv1g1257	.	.	Vv17g0033	Pt12g106100	Pt15g105300	.	.	.
0=1258	Vv1g1258	Pt03g163500	.	.	.	.	.	.	.
0=1259	Vv1g1259	Pt03g163400	Pt01g066400	.	.	.	Vv14g1066	.	.
0=1260	Vv1g1260	.	.	.	.	.	.	.	.
0=1261	Vv1g1261	.	.	.	.	.	.	.	.
0=1262	Vv1g1262	Pt03g163200	Pt01g066800	.	.	.	.	.	.
0=1263	Vv1g1263	Pt03g163100	.	.	.	.	.	.	.
0=1264	Vv1g1264	Pt03g163000	Pt01g066900	Vv17g0026	.	.	.	.	.
0=1265	Vv1g1265	Pt03g162900	Pt01g067000	.	.	.	.	.	.
0=1266	Vv1g1266	Pt03g083100	.	.	.	.	Vv14g1058	.	.
0=1267	Vv1g1267	.	.	.	.	.	.	.	.
0=1268	Vv1g1268	Pt03g162700	Pt01g067300	.	.	.	.	.	.
0=1269	Vv1g1269	Pt03g162600	Pt01g067400	.	.	.	.	.	.
0=1270	Vv1g1270	.	.	.	.	.	.	.	.
0=1271	Vv1g1271	.	.	.	.	.	.	.	.
0=1272	Vv1g1272	.	.	.	.	.	.	.	.
0=1273	Vv1g1273	Pt03g081200	Pt01g067600	.	.	.	.	.	.
0=1274	Vv1g1274	.	.	.	.	.	.	.	.
0=1275	Vv1g1275	Pt03g162400	Pt01g067700	.	.	.	.	.	.
0=1276	Vv1g1276	Pt03g162300	Pt01g067800	Vv17g0017	.	.	.	.	.
0=1277	Vv1g1277	Pt03g162200	Pt01g067900	.	.	.	Vv14g1054	.	.
0=1278	Vv1g1278	Pt03g162100	Pt01g068000	Vv17g0012	.	.	.	.	.
0=1279	Vv1g1279	.	.	.	.	.	.	.	.
0=1280	Vv1g1280	Pt03g079000	Pt01g068100	Vv17g0011	Pt12g109600	Pt15g107200	.	.	.
0=1281	Vv1g1281	Pt03g161900	Pt01g068200	.	.	.	.	.	.
0=1282	Vv1g1282	.	.	.	.	.	.	.	.
0=1283	Vv1g1283	Pt03g161700	Pt01g068400	.	.	.	.	.	.
0=1284	Vv1g1284	.	.	.	.	.	.	.	.
0=1285	Vv1g1285	Pt03g076900	.	.	.	.	.	.	.
0=1286	Vv1g1286	.	.	.	.	.	.	.	.
0=1287	Vv1g1287	Pt03g161600	Pt01g068700	.	.	.	.	.	.
0=1288	Vv1g1288	.	.	.	.	.	.	.	.
0=1289	Vv1g1289	.	.	.	.	.	.	.	.
0=1290	Vv1g1290	.	.	.	.	.	.	.	.
0=1291	Vv1g1291	Pt03g161400	Pt01g068900	.	.	.	.	.	.
0=1292	Vv1g1292	Pt03g161300	Pt01g069000	.	.	.	.	.	.
0=1293	Vv1g1293	Pt03g161200	Pt01g069100	Vv14g1041	.	.	.	.	.
0=1294	Vv1g1294	Pt03g161100	Pt01g069200	Vv14g1040	.	.	.	.	.
0=1295	Vv1g1295	Pt03g160900	Pt01g069500	.	.	.	.	.	.
0=1296	Vv1g1296	Pt03g160600	Pt01g070100	.	.	.	.	.	.
0=1297	Vv1g1297	.	.	.	.	.	.	.	.
0=1298	Vv1g1298	Pt03g160300	.	Vv14g1024	.	.	.	.	.
0=1299	Vv1g1299	.	.	.	.	.	.	.	.
0=1300	Vv1g1300	.	.	.	.	.	.	.	.
0=1301	Vv1g1301	.	.	.	.	.	.	.	.
0=1302	Vv1g1302	.	.	.	.	.	.	.	.
0=1303	Vv1g1303	Pt03g159900	Pt01g070800	.	.	.	.	.	.
0=1304	Vv1g1304	.	.	.	.	.	.	.	.
0=1305	Vv1g1305	.	.	.	.	.	.	.	.
0=1306	Vv1g1306	Pt03g159800	.	.	.	.	.	.	.
0=1307	Vv1g1307	.	.	.	.	.	.	.	.
0=1308	Vv1g1308	Pt03g159700	Pt01g071000	.	.	.	.	.	.
0=1309	Vv1g1309	.	.	.	.	.	.	.	.
0=1310	Vv1g1310	.	.	.	.	.	.	.	.
0=1311	Vv1g1311	.	.	Vv14g1017	.	.	.	.	.
0=1312	Vv1g1312	Pt03g159600	.	.	.	.	.	.	.
0=1313	Vv1g1313	Pt03g159500	Pt01g071100	.	.	.	.	.	.
0=1314	Vv1g1314	.	.	.	.	.	.	.	.
0=1315	Vv1g1315	Pt03g159200	Pt01g071500	.	.	.	.	.	.
0=1316	Vv1g1316	.	.	.	.	.	.	.	.
0=1317	Vv1g1317	.	.	.	.	.	.	.	.
0=1318	Vv1g1318	.	.	.	.	.	.	.	.
0=1319	Vv1g1319	.	.	.	.	.	.	.	.
0=1320	Vv1g1320	.	.	.	.	.	.	.	.
0=1321	Vv1g1321	Pt03g158900	.	.	.	.	.	.	.
0=1322	Vv1g1322	Pt03g158800	Pt01g072100	.	.	.	.	.	.
0=1323	Vv1g1323	.	.	.	.	.	.	.	.
0=1324	Vv1g1324	Pt03g158700	Pt01g072200	.	.	.	.	.	.
0=1325	Vv1g1325	.	.	.	.	.	.	.	.
0=1326	Vv1g1326	Pt03g158500	Pt01g072300	.	.	.	.	.	.
0=1327	Vv1g1327	Pt03g158400	Pt01g072400	.	.	.	.	.	.
1=1	Vv2g0001	.	.	.	.	.	.	.	.
1=2	Vv2g0002	.	.	.	.	.	.	.	.
1=3	Vv2g0003	Pt03g129800	.	.	.	.	.	.	.
1=4	Vv2g0004	.	.	.	.	.	.	.	.
1=5	Vv2g0005	.	.	Vv15rg0193	.	.	.	.	.
1=6	Vv2g0006	Pt03g130100	Pt01g101600	.	.	.	.	.	.
1=7	Vv2g0007	Pt03g130300	Pt01g101500	.	.	.	.	.	.
1=8	Vv2g0008	Pt03g130400	Pt01g101400	.	.	.	.	.	.
1=9	Vv2g0009	.	.	.	.	.	.	.	.
1=10	Vv2g0010	Pt03g130500	Pt01g101200	.	.	.	.	.	.
1=11	Vv2g0011	.	.	.	.	.	.	.	.
1=12	Vv2g0012	Pt03g130700	.	.	.	.	.	.	.
1=13	Vv2g0013	.	.	.	.	.	.	.	.
1=14	Vv2g0014	.	.	.	.	.	.	.	.
1=15	Vv2g0015	Pt03g131000	Pt01g100900	.	.	.	.	.	.
1=16	Vv2g0016	.	.	.	.	.	.	.	.
1=17	Vv2g0017	Pt03g131200	.	.	.	.	.	.	.
1=18	Vv2g0018	Pt03g131300	Pt01g100800	.	.	.	Vv8g1047	.	.
1=19	Vv2g0019	Pt03g131400	Pt01g100700	.	.	.	Vv8g1008	Pt06g089400	Pt16g101200
1=20	Vv2g0020	.	.	.	.	.	.	.	.
1=21	Vv2g0021	.	.	.	.	.	.	.	.
1=22	Vv2g0022	.	.	.	.	.	.	.	.
1=23	Vv2g0023	Pt03g131600	Pt01g100100	.	.	.	.	.	.
1=24	Vv2g0024	Pt03g131700	Pt01g100000	.	.	.	.	.	.
1=25	Vv2g0025	.	.	.	.	.	.	.	.
1=26	Vv2g0026	.	.	.	.	.	.	.	.
1=27	Vv2g0027	.	.	.	.	.	.	.	.
1=28	Vv2g0028	Pt03g131900	.	.	.	.	.	.	.
1=29	Vv2g0029	.	.	.	.	.	.	.	.
1=30	Vv2g0030	.	.	.	.	.	.	.	.
1=31	Vv2g0031	.	.	.	.	.	.	.	.
1=32	Vv2g0032	.	.	.	.	.	.	.	.
1=33	Vv2g0033	Pt03g132100	Pt01g099700	.	.	.	.	.	.
1=34	Vv2g0034	.	.	.	.	.	.	.	.
1=35	Vv2g0035	.	.	Vv15rg0199	.	.	.	.	.
1=36	Vv2g0036	.	.	.	.	.	.	.	.
1=37	Vv2g0037	Pt03g132300	Pt01g099400	Vv15rg0200	.	.	.	.	.
1=38	Vv2g0038	Pt03g132400	Pt01g099300	.	.	.	.	.	.
1=39	Vv2g0039	.	.	.	.	.	.	.	.
1=40	Vv2g0040	Pt03g132600	.	.	.	.	.	.	.
1=41	Vv2g0041	.	.	.	.	.	.	.	.
1=42	Vv2g0042	.	.	.	.	.	.	.	.
1=43	Vv2g0043	Pt03g132700	Pt01g099000	Vv15rg0207	.	.	Vv8g0980	Pt06g087000	Pt16g099900
1=44	Vv2g0044	.	.	.	.	.	.	.	.
1=45	Vv2g0045	Pt03g132900	Pt01g098700	.	.	.	.	.	.
1=46	Vv2g0046	.	.	.	.	.	.	.	.
1=47	Vv2g0047	.	.	.	.	.	.	.	.
1=48	Vv2g0048	Pt03g133000	.	Vv15rg0210	.	.	.	.	.
1=49	Vv2g0049	.	.	.	.	.	.	.	.
1=50	Vv2g0050	Pt03g133100	Pt01g098500	.	.	.	.	.	.
1=51	Vv2g0051	Pt03g133200	Pt01g098400	.	.	.	.	.	.
1=52	Vv2g0052	.	.	.	.	.	.	.	.
1=53	Vv2g0053	Pt03g133300	Pt01g098300	Vv15rg0231	.	.	.	.	.
1=54	Vv2g0054	Pt03g133500	Pt01g098000	.	.	.	.	.	.
1=55	Vv2g0055	.	.	.	.	.	.	.	.
1=56	Vv2g0056	.	.	.	.	.	.	.	.
1=57	Vv2g0057	.	.	.	.	.	.	.	.
1=58	Vv2g0058	.	.	.	.	.	.	.	.
1=59	Vv2g0059	.	.	.	.	.	.	.	.
1=60	Vv2g0060	.	.	.	.	.	.	.	.
1=61	Vv2g0061	.	.	.	.	.	.	.	.
1=62	Vv2g0062	.	.	.	.	.	.	.	.
1=63	Vv2g0063	Pt03g133600	Pt01g097700	Vv15rg0246	.	.	.	.	.
1=64	Vv2g0064	.	.	.	.	.	.	.	.
1=65	Vv2g0065	Pt03g133800	Pt01g097500	.	.	.	.	.	.
1=66	Vv2g0066	Pt03g133900	.	.	.	.	.	.	.
1=67	Vv2g0067	.	.	.	.	.	.	.	.
1=68	Vv2g0068	Pt03g134100	Pt01g097300	.	.	.	Vv8g0941	.	.
1=69	Vv2g0069	Pt03g134200	Pt01g097200	.	.	.	.	.	.
1=70	Vv2g0070	Pt03g134300	.	.	.	.	.	.	.
1=71	Vv2g0071	Pt03g134400	Pt01g096900	.	.	.	.	.	.
1=72	Vv2g0072	Pt03g134600	Pt01g096800	.	.	.	.	.	.
1=73	Vv2g0073	Pt03g134700	Pt01g096600	.	.	.	.	.	.
1=74	Vv2g0074	Pt03g134800	Pt01g096500	.	.	.	.	.	.
1=75	Vv2g0075	.	.	.	.	.	Vv8g0933	.	.
1=76	Vv2g0076	Pt03g134900	.	.	.	.	Vv8g0932	.	.
1=77	Vv2g0077	.	.	.	.	.	Vv8g0930	.	.
1=78	Vv2g0078	.	.	.	.	.	.	.	.
1=79	Vv2g0079	.	.	.	.	.	.	.	.
1=80	Vv2g0080	.	.	Vv15rg0268	.	.	.	.	.
1=81	Vv2g0081	Pt03g135000	Pt01g096200	Vv15rg0269	.	.	.	.	.
1=82	Vv2g0082	Pt03g135100	.	.	.	.	.	.	.
1=83	Vv2g0083	Pt03g135200	.	.	.	.	.	.	.
1=84	Vv2g0084	.	.	.	.	.	.	.	.
1=85	Vv2g0085	Pt03g135300	Pt01g096100	Vv15rg0271	.	.	.	.	.
1=86	Vv2g0086	.	.	.	.	.	.	.	.
1=87	Vv2g0087	Pt03g135600	Pt01g095800	.	.	.	.	.	.
1=88	Vv2g0088	.	.	.	.	.	.	.	.
1=89	Vv2g0089	.	.	.	.	.	.	.	.
1=90	Vv2g0090	.	.	.	.	.	.	.	.
1=91	Vv2g0091	.	.	.	.	.	.	.	.
1=92	Vv2g0092	.	.	.	.	.	.	.	.
1=93	Vv2g0093	.	.	.	.	.	.	.	.
1=94	Vv2g0094	.	.	.	.	.	.	.	.
1=95	Vv2g0095	.	.	.	.	.	.	.	.
1=96	Vv2g0096	.	.	.	.	.	.	.	.
1=97	Vv2g0097	.	.	.	.	.	.	.	.
1=98	Vv2g0098	.	.	.	.	.	.	.	.
1=99	Vv2g0099	.	.	.	.	.	.	.	.
1=100	Vv2g0100	.	.	.	.	.	.	.	.
1=101	Vv2g0101	.	.	.	.	.	.	.	.
1=102	Vv2g0102	.	.	.	.	.	.	.	.
1=103	Vv2g0103	.	.	.	.	.	.	.	.
1=104	Vv2g0104	.	.	.	.	.	.	.	.
1=105	Vv2g0105	Pt03g136000	Pt01g095400	.	.	.	.	.	.
1=106	Vv2g0106	.	.	.	.	.	.	.	.
1=107	Vv2g0107	.	.	Vv15rg0277	.	.	.	.	.
1=108	Vv2g0108	.	.	.	.	.	.	.	.
1=109	Vv2g0109	Pt03g136200	Pt01g094900	Vv15rg0280	.	.	.	.	.
1=110	Vv2g0110	Pt03g136300	Pt01g094800	.	.	.	.	.	.
1=111	Vv2g0111	.	.	.	.	.	.	.	.
1=112	Vv2g0112	.	.	.	.	.	.	.	.
1=113	Vv2g0113	Pt03g136700	.	Vv15rg0285	.	.	.	.	.
1=114	Vv2g0114	Pt03g137000	.	.	.	.	.	.	.
1=115	Vv2g0115	Pt03g137100	Pt01g094500	.	.	.	.	.	.
1=116	Vv2g0116	.	.	.	.	.	.	.	.
1=117	Vv2g0117	Pt03g137200	Pt01g094400	.	.	.	.	.	.
1=118	Vv2g0118	.	.	.	.	.	.	.	.
1=119	Vv2g0119	.	.	.	.	.	.	.	.
1=120	Vv2g0120	Pt03g137400	Pt01g094200	.	.	.	.	.	.
1=121	Vv2g0121	Pt03g137500	Pt01g094100	.	.	.	.	.	.
1=122	Vv2g0122	Pt03g137700	Pt01g093900	Vv15rg0292	.	.	.	.	.
1=123	Vv2g0123	.	.	Vv15rg0294	.	.	.	.	.
1=124	Vv2g0124	.	.	.	.	.	.	.	.
1=125	Vv2g0125	Pt03g138000	Pt01g093700	.	.	.	.	.	.
1=126	Vv2g0126	Pt03g138100	Pt01g093600	.	.	.	.	.	.
1=127	Vv2g0127	.	.	.	.	.	.	.	.
1=128	Vv2g0128	.	.	.	.	.	.	.	.
1=129	Vv2g0129	Pt03g138300	.	.	.	.	.	.	.
1=130	Vv2g0130	Pt03g138400	Pt01g093300	.	.	.	.	.	.
1=131	Vv2g0131	Pt03g138500	Pt01g093000	.	.	.	.	.	.
1=132	Vv2g0132	Pt03g138600	Pt01g092900	Vv15rg0302	.	.	.	.	.
1=133	Vv2g0133	.	.	.	.	.	.	.	.
1=134	Vv2g0134	Pt03g138800	Pt01g092700	.	.	.	.	.	.
1=135	Vv2g0135	Pt03g138900	.	.	.	.	.	.	.
1=136	Vv2g0136	.	.	.	.	.	.	.	.
1=137	Vv2g0137	Pt03g139100	.	.	.	.	.	.	.
1=138	Vv2g0138	Pt03g139200	Pt01g092500	Vv15rg0310	.	.	.	.	.
1=139	Vv2g0139	.	.	.	.	.	.	.	.
1=140	Vv2g0140	Pt03g139300	Pt01g092400	.	.	.	.	.	.
1=141	Vv2g0141	Pt03g139400	Pt01g092300	.	.	.	.	.	.
1=142	Vv2g0142	.	.	.	.	.	.	.	.
1=143	Vv2g0143	Pt03g139600	Pt01g092200	.	.	.	.	.	.
1=144	Vv2g0144	.	.	.	.	.	.	.	.
1=145	Vv2g0145	.	.	.	.	.	.	.	.
1=146	Vv2g0146	Pt03g139700	Pt01g091900	.	.	.	.	.	.
1=147	Vv2g0147	.	.	.	.	.	.	.	.
1=148	Vv2g0148	Pt03g139900	Pt01g091700	.	.	.	.	.	.
1=149	Vv2g0149	Pt03g140000	Pt01g091600	.	.	.	.	.	.
1=150	Vv2g0150	.	.	.	.	.	.	.	.
1=151	Vv2g0151	.	.	.	.	.	.	.	.
1=152	Vv2g0152	Pt03g140400	Pt01g091300	.	.	.	.	.	.
1=153	Vv2g0153	.	.	.	.	.	.	.	.
1=154	Vv2g0154	Pt03g140500	Pt01g091100	.	.	.	.	.	.
1=155	Vv2g0155	.	.	.	.	.	.	.	.
1=156	Vv2g0156	Pt03g140600	Pt01g091000	.	.	.	.	.	.
1=157	Vv2g0157	.	.	.	.	.	.	.	.
1=158	Vv2g0158	.	.	.	.	.	.	.	.
1=159	Vv2g0159	Pt03g140800	Pt01g090800	.	.	.	.	.	.
1=160	Vv2g0160	.	.	.	.	.	.	.	.
1=161	Vv2g0161	.	.	.	.	.	.	.	.
1=162	Vv2g0162	Pt03g140900	Pt01g090700	.	.	.	.	.	.
1=163	Vv2g0163	Pt03g141000	Pt01g090600	.	.	.	.	.	.
1=164	Vv2g0164	.	.	.	.	.	.	.	.
1=165	Vv2g0165	Pt03g141100	Pt01g090500	.	.	.	.	.	.
1=166	Vv2g0166	Pt03g141200	Pt01g090400	.	.	.	.	.	.
1=167	Vv2g0167	.	.	.	.	.	Vv16g0644	Pt12g014600	Pt15g013600
1=168	Vv2g0168	.	.	.	.	.	.	.	.
1=169	Vv2g0169	.	.	.	.	.	.	.	.
1=170	Vv2g0170	Pt03g141400	.	.	.	.	.	.	.
1=171	Vv2g0171	.	.	.	.	.	.	.	.
1=172	Vv2g0172	.	.	.	.	.	.	.	.
1=173	Vv2g0173	Pt03g144000	.	.	.	.	Vv16g0639	.	.
1=174	Vv2g0174	Pt03g141500	Pt01g089700	.	.	.	.	.	.
1=175	Vv2g0175	Pt03g141600	Pt01g089600	.	.	.	.	.	.
1=176	Vv2g0176	Pt03g141700	Pt01g089500	.	.	.	.	.	.
1=177	Vv2g0177	.	.	.	.	.	.	.	.
1=178	Vv2g0178	.	.	.	.	.	.	.	.
1=179	Vv2g0179	Pt03g141900	Pt01g088800	.	.	.	.	.	.
1=180	Vv2g0180	.	.	.	.	.	.	.	.
1=181	Vv2g0181	Pt03g142000	Pt01g088700	.	.	.	.	.	.
1=182	Vv2g0182	.	.	.	.	.	.	.	.
1=183	Vv2g0183	Pt03g142100	Pt01g088600	.	.	.	.	.	.
1=184	Vv2g0184	.	.	.	.	.	.	.	.
1=185	Vv2g0185	.	.	.	.	.	.	.	.
1=186	Vv2g0186	.	.	.	.	.	.	.	.
1=187	Vv2g0187	.	.	.	.	.	.	.	.
1=188	Vv2g0188	.	.	.	.	.	.	.	.
1=189	Vv2g0189	.	.	.	.	.	.	.	.
1=190	Vv2g0190	.	.	.	.	.	.	.	.
1=191	Vv2g0191	.	.	.	.	.	.	.	.
1=192	Vv2g0192	.	.	.	.	.	.	.	.
1=193	Vv2g0193	.	.	.	.	.	.	.	.
1=194	Vv2g0194	.	.	.	.	.	.	.	.
1=195	Vv2g0195	.	.	.	.	.	.	.	.
1=196	Vv2g0196	Pt03g142200	Pt01g088500	.	.	.	.	.	.
1=197	Vv2g0197	.	.	.	.	.	.	.	.
1=198	Vv2g0198	.	.	.	.	.	.	.	.
1=199	Vv2g0199	.	.	.	.	.	.	.	.
1=200	Vv2g0200	.	.	.	.	.	.	.	.
1=201	Vv2g0201	.	.	.	.	.	.	.	.
1=202	Vv2g0202	.	.	.	.	.	.	.	.
1=203	Vv2g0203	.	.	.	.	.	.	.	.
1=204	Vv2g0204	.	.	.	.	.	.	.	.
1=205	Vv2g0205	.	.	.	.	.	.	.	.
1=206	Vv2g0206	Pt03g142600	Pt01g088400	.	.	.	.	.	.
1=207	Vv2g0207	.	.	.	.	.	.	.	.
1=208	Vv2g0208	Pt03g142700	Pt01g088200	.	.	.	.	.	.
1=209	Vv2g0209	.	.	.	.	.	.	.	.
1=210	Vv2g0210	.	.	.	.	.	.	.	.
1=211	Vv2g0211	.	.	.	.	.	.	.	.
1=212	Vv2g0212	.	.	.	.	.	.	.	.
1=213	Vv2g0213	Pt03g143000	Pt01g087900	.	.	.	Vv16g0627	Pt12g016800	Pt15g011800
1=214	Vv2g0214	Pt03g143100	.	.	.	.	.	.	.
1=215	Vv2g0215	Pt03g143200	Pt01g087800	.	.	.	Vv16g0621	.	.
1=216	Vv2g0216	Pt03g143500	Pt01g087600	.	.	.	.	.	.
1=217	Vv2g0217	Pt03g143600	Pt01g087500	.	.	.	Vv16g0613	Pt12g017600	.
1=218	Vv2g0218	Pt03g143700	Pt01g087400	.	.	.	.	.	.
1=219	Vv2g0219	.	.	.	.	.	.	.	.
1=220	Vv2g0220	.	.	.	.	.	.	.	.
1=221	Vv2g0221	.	.	.	.	.	.	.	.
1=222	Vv2g0222	Pt03g143900	Pt01g087100	.	.	.	.	.	.
1=223	Vv2g0223	Pt03g144100	Pt01g086900	.	.	.	.	.	.
1=224	Vv2g0224	.	.	.	.	.	.	.	.
1=225	Vv2g0225	.	.	.	.	.	.	.	.
1=226	Vv2g0226	.	.	.	.	.	.	.	.
1=227	Vv2g0227	Pt03g198600	Pt01g086600	.	.	.	.	.	.
1=228	Vv2g0228	.	.	.	.	.	.	.	.
1=229	Vv2g0229	Pt03g144500	Pt01g086400	.	.	.	Vv16g0603	Pt12g018700	Pt15g009300
1=230	Vv2g0230	Pt03g144600	Pt01g086300	.	.	.	.	.	.
1=231	Vv2g0231	Pt03g144700	Pt01g086100	.	.	.	.	.	.
1=232	Vv2g0232	.	.	.	.	.	.	.	.
1=233	Vv2g0233	Pt03g144900	Pt01g086000	.	.	.	.	.	.
1=234	Vv2g0234	Pt03g145000	Pt01g085900	.	.	.	.	.	.
1=235	Vv2g0235	Pt03g145100	Pt01g085800	.	.	.	.	.	.
1=236	Vv2g0236	.	.	.	.	.	.	.	.
1=237	Vv2g0237	.	.	.	.	.	.	.	.
1=238	Vv2g0238	Pt03g145200	Pt01g085600	.	.	.	.	.	.
1=239	Vv2g0239	.	.	.	.	.	.	.	.
1=240	Vv2g0240	.	.	.	.	.	.	.	.
1=241	Vv2g0241	Pt03g145400	Pt01g085400	.	.	.	Vv16g0599	Pt12g019200	Pt15g009100
1=242	Vv2g0242	Pt03g145500	.	.	.	.	Vv16g0597	Pt12g019500	.
1=243	Vv2g0243	.	.	.	.	.	.	.	.
1=244	Vv2g0244	.	.	.	.	.	.	.	.
1=245	Vv2g0245	Pt03g145600	Pt01g085000	Vv16g0591	Pt12g020500	Pt15g008100	.	.	.
1=246	Vv2g0246	Pt03g145700	Pt01g084900	.	.	.	.	.	.
1=247	Vv2g0247	Pt03g145900	.	.	.	.	.	.	.
1=248	Vv2g0248	.	.	.	.	.	.	.	.
1=249	Vv2g0249	.	.	.	.	.	.	.	.
1=250	Vv2g0250	Pt03g146100	.	.	.	.	.	.	.
1=251	Vv2g0251	.	.	.	.	.	.	.	.
1=252	Vv2g0252	.	.	.	.	.	.	.	.
1=253	Vv2g0253	.	.	.	.	.	.	.	.
1=254	Vv2g0254	.	.	Vv16g0585	.	.	.	.	.
1=255	Vv2g0255	.	.	.	.	.	.	.	.
1=256	Vv2g0256	.	.	.	.	.	.	.	.
1=257	Vv2g0257	Pt03g146200	.	.	.	.	.	.	.
1=258	Vv2g0258	Pt03g146300	Pt01g084300	Vv16g0582	.	.	.	.	.
1=259	Vv2g0259	Pt03g146400	Pt01g084200	.	.	.	.	.	.
1=260	Vv2g0260	Pt03g146500	.	.	.	.	.	.	.
1=261	Vv2g0261	Pt03g146600	Pt01g084000	.	.	.	.	.	.
1=262	Vv2g0262	.	.	.	.	.	.	.	.
1=263	Vv2g0263	Pt03g146900	Pt01g083800	.	.	.	.	.	.
1=264	Vv2g0264	Pt03g147200	Pt01g083700	Vv15g0552	Pt02g176300	Pt14g103000	Vv16g0578	.	.
1=265	Vv2g0265	.	.	.	.	.	.	.	.
1=266	Vv2g0266	.	.	.	.	.	.	.	.
1=267	Vv2g0267	Pt03g147300	Pt01g083500	.	.	.	.	.	.
1=268	Vv2g0268	Pt03g147400	Pt01g083400	.	.	.	.	.	.
1=269	Vv2g0269	.	.	.	.	.	.	.	.
1=270	Vv2g0270	.	.	.	.	.	.	.	.
1=271	Vv2g0271	Pt03g139600	Pt01g083200	.	.	.	.	.	.
1=272	Vv2g0272	Pt03g147700	Pt01g083100	.	.	.	.	.	.
1=273	Vv2g0273	Pt03g147900	Pt01g082600	.	.	.	.	.	.
1=274	Vv2g0274	.	.	.	.	.	.	.	.
1=275	Vv2g0275	.	.	Vv15g0531	Pt02g178500	Pt14g104600	Vv16g0567	.	.
1=276	Vv2g0276	Pt03g198100	.	.	.	.	.	.	.
1=277	Vv2g0277	.	.	.	.	.	.	.	.
1=278	Vv2g0278	.	.	Vv15g0527	Pt02g178900	Pt14g104900	.	.	.
1=279	Vv2g0279	.	.	.	.	.	.	.	.
1=280	Vv2g0280	.	.	.	.	.	.	.	.
1=281	Vv2g0281	.	.	.	.	.	.	.	.
1=282	Vv2g0282	.	.	.	.	.	.	.	.
1=283	Vv2g0283	.	.	.	.	.	.	.	.
1=284	Vv2g0284	.	.	.	.	.	.	.	.
1=285	Vv2g0285	.	.	.	.	.	.	.	.
1=286	Vv2g0286	.	.	.	.	.	.	.	.
1=287	Vv2g0287	.	.	.	.	.	Vv16g0559	.	.
1=288	Vv2g0288	.	.	.	.	.	.	.	.
1=289	Vv2g0289	.	.	.	.	.	.	.	.
1=290	Vv2g0290	.	.	.	.	.	.	.	.
1=291	Vv2g0291	.	.	.	.	.	.	.	.
1=292	Vv2g0292	.	.	.	.	.	.	.	.
1=293	Vv2g0293	Pt03g136000	.	.	.	.	.	.	.
1=294	Vv2g0294	.	.	.	.	.	.	.	.
1=295	Vv2g0295	.	.	.	.	.	.	.	.
1=296	Vv2g0296	.	.	.	.	.	.	.	.
1=297	Vv2g0297	.	.	.	.	.	.	.	.
1=298	Vv2g0298	.	.	.	.	.	.	.	.
1=299	Vv2g0299	.	.	.	.	.	.	.	.
1=300	Vv2g0300	.	.	Vv15g0513	Pt02g180100	Pt14g106200	.	.	.
1=301	Vv2g0301	.	.	.	.	.	.	.	.
1=302	Vv2g0302	.	.	Vv15g0510	.	.	Vv16g0545	.	.
1=303	Vv2g0303	.	.	Vv15g0506	Pt02g180600	.	Vv16g0544	Pt12g006400	.
1=304	Vv2g0304	.	.	.	.	.	.	.	.
1=305	Vv2g0305	.	.	.	.	.	.	.	.
1=306	Vv2g0306	.	.	Vv15g0499	Pt02g181300	Pt14g107100	.	.	.
1=307	Vv2g0307	.	.	.	.	.	.	.	.
1=308	Vv2g0308	.	.	.	.	.	.	.	.
1=309	Vv2g0309	.	.	Vv16g0538	Pt12g007200	.	.	.	.
1=310	Vv2g0310	.	.	.	.	.	.	.	.
1=311	Vv2g0311	.	.	.	.	.	.	.	.
1=312	Vv2g0312	.	.	.	.	.	.	.	.
1=313	Vv2g0313	.	.	.	.	.	.	.	.
1=314	Vv2g0314	.	.	.	.	.	.	.	.
1=315	Vv2g0315	.	.	.	.	.	.	.	.
1=316	Vv2g0316	.	.	.	.	.	.	.	.
1=317	Vv2g0317	.	.	.	.	.	.	.	.
1=318	Vv2g0318	Pt03g196700	.	Vv4g1420	.	.	.	.	.
1=319	Vv2g0319	.	.	.	.	.	.	.	.
1=320	Vv2g0320	.	.	.	.	.	.	.	.
1=321	Vv2g0321	.	.	Vv4g1446	.	.	.	.	.
1=322	Vv2g0322	Pt03g192900	.	Vv4g1448	Pt07g112600	.	.	.	.
1=323	Vv2g0323	.	.	.	.	.	.	.	.
1=324	Vv2g0324	.	.	.	.	.	.	.	.
1=325	Vv2g0325	.	.	.	.	.	.	.	.
1=326	Vv2g0326	.	.	.	.	.	.	.	.
1=327	Vv2g0327	Pt03g192500	.	Vv4g1449	.	.	.	.	.
1=328	Vv2g0328	.	.	.	.	.	.	.	.
1=329	Vv2g0329	.	.	.	.	.	.	.	.
1=330	Vv2g0330	.	.	.	.	.	.	.	.
1=331	Vv2g0331	.	.	Vv8g1307	.	.	Vv4g1456	.	.
1=332	Vv2g0332	Pt03g131400	Pt01g100700	.	.	.	.	.	.
1=333	Vv2g0333	.	.	.	.	.	.	.	.
1=334	Vv2g0334	.	.	.	.	.	.	.	.
1=335	Vv2g0335	.	.	.	.	.	.	.	.
1=336	Vv2g0336	.	.	.	.	.	.	.	.
1=337	Vv2g0337	Pt03g129500	Pt01g102100	.	.	.	.	.	.
1=338	Vv2g0338	Pt03g129400	Pt01g102200	.	.	.	.	.	.
1=339	Vv2g0339	Pt03g129300	Pt01g102300	.	.	.	.	.	.
1=340	Vv2g0340	Pt03g129200	.	.	.	.	.	.	.
1=341	Vv2g0341	Pt03g129100	.	.	.	.	.	.	.
1=342	Vv2g0342	.	.	.	.	.	.	.	.
1=343	Vv2g0343	.	.	.	.	.	.	.	.
1=344	Vv2g0344	.	.	.	.	.	.	.	.
1=345	Vv2g0345	.	.	.	.	.	.	.	.
1=346	Vv2g0346	.	.	.	.	.	.	.	.
1=347	Vv2g0347	Pt03g128800	Pt01g103000	.	.	.	.	.	.
1=348	Vv2g0348	Pt03g128600	.	.	.	.	.	.	.
1=349	Vv2g0349	Pt03g128500	Pt01g103100	.	.	.	.	.	.
1=350	Vv2g0350	.	.	.	.	.	.	.	.
1=351	Vv2g0351	.	.	.	.	.	.	.	.
1=352	Vv2g0352	Pt03g128200	.	.	.	.	Vv4g1461	.	.
1=353	Vv2g0353	.	.	.	.	.	.	.	.
1=354	Vv2g0354	Pt03g128000	Pt01g103600	.	.	.	.	.	.
1=355	Vv2g0355	.	.	.	.	.	.	.	.
1=356	Vv2g0356	.	.	.	.	.	.	.	.
1=357	Vv2g0357	.	.	.	.	.	.	.	.
1=358	Vv2g0358	Pt03g127600	.	.	.	.	.	.	.
1=359	Vv2g0359	Pt03g127500	Pt01g104200	.	.	.	.	.	.
1=360	Vv2g0360	Pt03g127400	Pt01g104300	.	.	.	.	.	.
1=361	Vv2g0361	Pt03g127100	Pt01g104400	.	.	.	.	.	.
1=362	Vv2g0362	.	.	.	.	.	.	.	.
1=363	Vv2g0363	Pt03g126900	Pt01g104500	.	.	.	.	.	.
1=364	Vv2g0364	Pt03g126800	Pt01g104600	.	.	.	.	.	.
1=365	Vv2g0365	.	.	.	.	.	.	.	.
1=366	Vv2g0366	.	.	.	.	.	.	.	.
1=367	Vv2g0367	Pt03g126600	.	.	.	.	.	.	.
1=368	Vv2g0368	.	.	.	.	.	.	.	.
1=369	Vv2g0369	.	.	.	.	.	.	.	.
1=370	Vv2g0370	Pt03g126500	Pt01g104900	Vv8g1334	.	.	.	.	.
1=371	Vv2g0371	Pt03g126100	Pt01g105100	.	.	.	.	.	.
1=372	Vv2g0372	.	.	.	.	.	.	.	.
1=373	Vv2g0373	Pt03g126000	Pt01g105300	Vv8g1362	Pt06g118000	.	.	.	.
1=374	Vv2g0374	Pt03g125900	Pt01g105400	.	.	.	.	.	.
1=375	Vv2g0375	Pt03g125800	Pt01g105500	.	.	.	.	.	.
1=376	Vv2g0376	.	.	.	.	.	.	.	.
1=377	Vv2g0377	.	.	.	.	.	.	.	.
1=378	Vv2g0378	.	.	.	.	.	.	.	.
1=379	Vv2g0379	.	.	.	.	.	.	.	.
1=380	Vv2g0380	Pt03g125700	.	.	.	.	.	.	.
1=381	Vv2g0381	.	.	.	.	.	.	.	.
1=382	Vv2g0382	.	.	.	.	.	.	.	.
1=383	Vv2g0383	.	.	.	.	.	.	.	.
1=384	Vv2g0384	Pt03g125600	Pt01g105800	.	.	.	.	.	.
1=385	Vv2g0385	.	.	.	.	.	.	.	.
1=386	Vv2g0386	.	.	Vv8g1368	.	.	.	.	.
1=387	Vv2g0387	Pt03g125400	Pt01g106100	.	.	.	.	.	.
1=388	Vv2g0388	.	.	.	.	.	.	.	.
1=389	Vv2g0389	.	.	.	.	.	.	.	.
1=390	Vv2g0390	.	.	.	.	.	.	.	.
1=391	Vv2g0391	Pt03g125300	Pt01g106300	.	.	.	.	.	.
1=392	Vv2g0392	Pt03g125200	.	.	.	.	.	.	.
1=393	Vv2g0393	.	.	.	.	.	.	.	.
1=394	Vv2g0394	.	.	.	.	.	.	.	.
1=395	Vv2g0395	Pt03g124600	Pt01g106700	.	.	.	.	.	.
1=396	Vv2g0396	Pt03g124500	Pt01g106900	.	.	.	.	.	.
1=397	Vv2g0397	.	.	.	.	.	.	.	.
1=398	Vv2g0398	Pt03g124400	Pt01g107000	.	.	.	.	.	.
1=399	Vv2g0399	.	.	Vv8g1377	.	.	.	.	.
1=400	Vv2g0400	.	.	.	.	.	.	.	.
1=401	Vv2g0401	.	.	.	.	.	.	.	.
1=402	Vv2g0402	.	.	.	.	.	.	.	.
1=403	Vv2g0403	.	.	.	.	.	.	.	.
1=404	Vv2g0404	.	.	.	.	.	.	.	.
1=405	Vv2g0405	.	.	.	.	.	.	.	.
1=406	Vv2g0406	.	.	.	.	.	.	.	.
1=407	Vv2g0407	.	.	.	.	.	.	.	.
1=408	Vv2g0408	.	.	.	.	.	.	.	.
1=409	Vv2g0409	.	.	Vv8g1378	Pt06g119000	.	.	.	.
1=410	Vv2g0410	.	.	.	.	.	.	.	.
1=411	Vv2g0411	.	.	.	.	.	.	.	.
1=412	Vv2g0412	Pt03g124200	.	.	.	.	.	.	.
1=413	Vv2g0413	.	.	.	.	.	.	.	.
1=414	Vv2g0414	.	.	.	.	.	.	.	.
1=415	Vv2g0415	.	.	.	.	.	.	.	.
1=416	Vv2g0416	.	.	.	.	.	.	.	.
1=417	Vv2g0417	.	.	.	.	.	.	.	.
1=418	Vv2g0418	.	.	.	.	.	.	.	.
1=419	Vv2g0419	.	.	.	.	.	.	.	.
1=420	Vv2g0420	.	.	.	.	.	.	.	.
1=421	Vv2g0421	.	.	.	.	.	.	.	.
1=422	Vv2g0422	.	.	.	.	.	.	.	.
1=423	Vv2g0423	.	.	.	.	.	.	.	.
1=424	Vv2g0424	.	.	.	.	.	.	.	.
1=425	Vv2g0425	.	.	.	.	.	.	.	.
1=426	Vv2g0426	.	.	.	.	.	.	.	.
1=427	Vv2g0427	.	.	.	.	.	.	.	.
1=428	Vv2g0428	.	.	.	.	.	.	.	.
1=429	Vv2g0429	Pt03g122800	.	.	.	.	.	.	.
1=430	Vv2g0430	.	.	.	.	.	.	.	.
1=431	Vv2g0431	.	.	.	.	.	.	.	.
1=432	Vv2g0432	.	.	.	.	.	.	.	.
1=433	Vv2g0433	.	.	.	.	.	.	.	.
1=434	Vv2g0434	.	.	.	.	.	.	.	.
1=435	Vv2g0435	.	.	.	.	.	.	.	.
1=436	Vv2g0436	.	.	.	.	.	.	.	.
1=437	Vv2g0437	.	.	Vv8g1380	.	.	.	.	.
1=438	Vv2g0438	.	.	.	.	.	.	.	.
1=439	Vv2g0439	.	.	.	.	.	.	.	.
1=440	Vv2g0440	.	.	.	.	.	.	.	.
1=441	Vv2g0441	.	.	.	.	.	.	.	.
1=442	Vv2g0442	.	.	.	.	.	.	.	.
1=443	Vv2g0443	.	.	.	.	.	.	.	.
1=444	Vv2g0444	.	.	.	.	.	.	.	.
1=445	Vv2g0445	.	.	.	.	.	.	.	.
1=446	Vv2g0446	.	.	.	.	.	.	.	.
1=447	Vv2g0447	.	.	.	.	.	.	.	.
1=448	Vv2g0448	.	.	.	.	.	.	.	.
1=449	Vv2g0449	.	.	.	.	.	.	.	.
1=450	Vv2g0450	.	.	.	.	.	.	.	.
1=451	Vv2g0451	.	.	.	.	.	.	.	.
1=452	Vv2g0452	.	.	Vv8g1409	.	.	.	.	.
1=453	Vv2g0453	.	.	.	.	.	.	.	.
1=454	Vv2g0454	.	.	.	.	.	.	.	.
1=455	Vv2g0455	.	.	.	.	.	.	.	.
1=456	Vv2g0456	Pt03g121900	Pt01g109800	.	.	.	.	.	.
1=457	Vv2g0457	Pt03g121800	.	.	.	.	.	.	.
1=458	Vv2g0458	.	.	.	.	.	.	.	.
1=459	Vv2g0459	Pt03g121700	Pt01g110100	.	.	.	.	.	.
1=460	Vv2g0460	.	.	.	.	.	.	.	.
1=461	Vv2g0461	Pt03g121200	Pt01g110700	.	.	.	.	.	.
1=462	Vv2g0462	.	.	.	.	.	.	.	.
1=463	Vv2g0463	.	.	.	.	.	.	.	.
1=464	Vv2g0464	.	.	.	.	.	.	.	.
1=465	Vv2g0465	Pt03g121100	Pt01g110900	Vv15g0351	.	.	.	.	.
1=466	Vv2g0466	.	.	.	.	.	.	.	.
1=467	Vv2g0467	Pt03g121000	Pt01g111000	Vv15g0352	.	.	.	.	.
1=468	Vv2g0468	Pt03g120900	Pt01g111100	.	.	.	.	.	.
1=469	Vv2g0469	.	.	.	.	.	.	.	.
1=470	Vv2g0470	.	.	.	.	.	.	.	.
1=471	Vv2g0471	.	.	.	.	.	.	.	.
1=472	Vv2g0472	.	.	.	.	.	.	.	.
1=473	Vv2g0473	Pt03g120600	Pt01g111400	Vv15g0355	.	.	.	.	.
1=474	Vv2g0474	.	.	.	.	.	.	.	.
1=475	Vv2g0475	.	.	.	.	.	.	.	.
1=476	Vv2g0476	Pt03g120500	Pt01g111600	.	.	.	.	.	.
1=477	Vv2g0477	Pt03g120400	Pt01g111700	.	.	.	.	.	.
1=478	Vv2g0478	Pt03g120200	Pt01g111800	Vv15g0363	.	.	.	.	.
1=479	Vv2g0479	.	.	.	.	.	.	.	.
1=480	Vv2g0480	Pt03g120000	Pt01g112000	.	.	.	.	.	.
1=481	Vv2g0481	.	.	Vv15g0364	.	.	.	.	.
1=482	Vv2g0482	.	.	.	.	.	.	.	.
1=483	Vv2g0483	Pt03g119800	Pt01g112300	.	.	.	.	.	.
1=484	Vv2g0484	Pt03g119700	Pt01g112400	Vv15g0375	.	.	Vv16rg0176	.	.
1=485	Vv2g0485	Pt03g119600	.	.	.	.	.	.	.
1=486	Vv2g0486	.	.	.	.	.	.	.	.
1=487	Vv2g0487	Pt03g119500	Pt01g112700	.	.	.	.	.	.
1=488	Vv2g0488	Pt03g119400	Pt01g112800	.	.	.	.	.	.
1=489	Vv2g0489	.	.	.	.	.	.	.	.
1=490	Vv2g0490	Pt03g119200	Pt01g113000	.	.	.	.	.	.
1=491	Vv2g0491	.	.	.	.	.	.	.	.
1=492	Vv2g0492	Pt03g119000	Pt01g113200	Vv15g0383	Pt02g188400	Pt14g073500	.	.	.
1=493	Vv2g0493	.	.	.	.	.	.	.	.
1=494	Vv2g0494	.	.	.	.	.	.	.	.
1=495	Vv2g0495	.	.	.	.	.	.	.	.
1=496	Vv2g0496	.	.	.	.	.	.	.	.
1=497	Vv2g0497	Pt03g118900	.	.	.	.	.	.	.
1=498	Vv2g0498	.	.	.	.	.	.	.	.
1=499	Vv2g0499	.	.	.	.	.	.	.	.
1=500	Vv2g0500	.	.	.	.	.	.	.	.
1=501	Vv2g0501	.	.	.	.	.	.	.	.
1=502	Vv2g0502	.	.	.	.	.	.	.	.
1=503	Vv2g0503	.	.	.	.	.	.	.	.
1=504	Vv2g0504	Pt03g118400	Pt01g113800	.	.	.	.	.	.
1=505	Vv2g0505	Pt03g118300	.	.	.	.	.	.	.
1=506	Vv2g0506	.	.	.	.	.	.	.	.
1=507	Vv2g0507	.	.	.	.	.	.	.	.
1=508	Vv2g0508	.	.	.	.	.	.	.	.
1=509	Vv2g0509	.	.	.	.	.	.	.	.
1=510	Vv2g0510	.	.	.	.	.	.	.	.
1=511	Vv2g0511	.	.	.	.	.	.	.	.
1=512	Vv2g0512	.	.	Vv15g0413	.	.	.	.	.
1=513	Vv2g0513	.	.	.	.	.	.	.	.
1=514	Vv2g0514	Pt03g118100	Pt01g114000	Vv15g0429	.	.	.	.	.
1=515	Vv2g0515	Pt03g118000	Pt01g114100	.	.	.	.	.	.
1=516	Vv2g0516	Pt03g117900	.	.	.	.	.	.	.
1=517	Vv2g0517	.	.	.	.	.	.	.	.
1=518	Vv2g0518	.	.	.	.	.	.	.	.
1=519	Vv2g0519	Pt03g117800	Pt01g114400	.	.	.	Vv16rg0140	.	.
1=520	Vv2g0520	.	.	.	.	.	.	.	.
1=521	Vv2g0521	.	.	.	.	.	.	.	.
1=522	Vv2g0522	Pt03g117700	.	.	.	.	Vv16rg0138	.	.
1=523	Vv2g0523	.	.	.	.	.	.	.	.
1=524	Vv2g0524	.	.	.	.	.	.	.	.
1=525	Vv2g0525	Pt03g117400	Pt01g114600	.	.	.	.	.	.
1=526	Vv2g0526	Pt03g117300	Pt01g114700	.	.	.	.	.	.
1=527	Vv2g0527	.	.	.	.	.	.	.	.
1=528	Vv2g0528	Pt03g117200	Pt01g114900	Vv15g0451	Pt02g154700	.	.	.	.
1=529	Vv2g0529	Pt03g117100	Pt01g115000	Vv16rg0136	.	.	.	.	.
1=530	Vv2g0530	.	.	.	.	.	.	.	.
1=531	Vv2g0531	Pt03g116900	Pt01g115200	Vv15g0335	.	.	.	.	.
1=532	Vv2g0532	.	.	.	.	.	.	.	.
1=533	Vv2g0533	Pt03g116600	Pt01g115600	.	.	.	.	.	.
1=534	Vv2g0534	Pt03g116500	Pt01g115800	Vv15g0324	.	.	Vv16rg0120	.	.
1=535	Vv2g0535	Pt03g115400	Pt01g117400	.	.	.	.	.	.
1=536	Vv2g0536	Pt03g115300	Pt01g117500	.	.	.	.	.	.
1=537	Vv2g0537	Pt03g115200	Pt01g117600	Vv15g0317	Pt02g147100	Pt14g068900	Vv16rg0099	.	.
1=538	Vv2g0538	.	.	.	.	.	.	.	.
1=539	Vv2g0539	.	.	.	.	.	.	.	.
1=540	Vv2g0540	.	.	.	.	.	.	.	.
1=541	Vv2g0541	Pt03g115000	Pt01g117900	.	.	.	.	.	.
1=542	Vv2g0542	.	.	Vv15g0314	Pt02g146800	Pt14g068600	Vv16rg0094	.	.
1=543	Vv2g0543	Pt03g114900	.	.	.	.	.	.	.
1=544	Vv2g0544	.	.	.	.	.	.	.	.
1=545	Vv2g0545	Pt03g114700	.	.	.	.	.	.	.
1=546	Vv2g0546	Pt03g114600	.	.	.	.	Vv16rg0079	.	.
1=547	Vv2g0547	.	.	.	.	.	.	.	.
1=548	Vv2g0548	.	.	.	.	.	.	.	.
1=549	Vv2g0549	.	.	.	.	.	.	.	.
1=550	Vv2g0550	.	.	.	.	.	.	.	.
1=551	Vv2g0551	.	.	.	.	.	.	.	.
1=552	Vv2g0552	.	.	.	.	.	.	.	.
1=553	Vv2g0553	.	.	.	.	.	.	.	.
1=554	Vv2g0554	.	.	.	.	.	.	.	.
1=555	Vv2g0555	.	.	.	.	.	.	.	.
1=556	Vv2g0556	.	.	.	.	.	.	.	.
1=557	Vv2g0557	.	.	.	.	.	.	.	.
1=558	Vv2g0558	.	.	.	.	.	.	.	.
1=559	Vv2g0559	Pt03g114200	Pt01g118700	.	.	.	.	.	.
1=560	Vv2g0560	.	.	.	.	.	.	.	.
1=561	Vv2g0561	Pt03g114000	Pt01g118900	.	.	.	.	.	.
1=562	Vv2g0562	Pt03g113900	.	.	.	.	.	.	.
1=563	Vv2g0563	.	.	.	.	.	.	.	.
1=564	Vv2g0564	Pt03g113700	Pt01g119200	Vv15g0299	.	.	.	.	.
1=565	Vv2g0565	.	.	.	.	.	.	.	.
1=566	Vv2g0566	Pt03g113600	Pt01g119300	Vv15g0297	.	.	.	.	.
1=567	Vv2g0567	Pt03g113500	.	.	.	.	.	.	.
1=568	Vv2g0568	Pt03g113400	Pt01g119500	.	.	.	.	.	.
1=569	Vv2g0569	Pt03g113300	Pt01g119800	.	.	.	.	.	.
1=570	Vv2g0570	Pt03g113100	Pt01g119900	.	.	.	.	.	.
1=571	Vv2g0571	.	.	.	.	.	.	.	.
1=572	Vv2g0572	.	.	.	.	.	.	.	.
1=573	Vv2g0573	Pt03g112900	Pt01g152100	.	.	.	.	.	.
1=574	Vv2g0574	.	.	.	.	.	.	.	.
1=575	Vv2g0575	Pt03g112800	Pt01g120200	.	.	.	.	.	.
1=576	Vv2g0576	.	.	.	.	.	.	.	.
1=577	Vv2g0577	.	.	.	.	.	.	.	.
1=578	Vv2g0578	.	.	.	.	.	.	.	.
1=579	Vv2g0579	.	.	.	.	.	.	.	.
1=580	Vv2g0580	Pt03g112400	Pt01g120500	.	.	.	.	.	.
1=581	Vv2g0581	.	.	.	.	.	.	.	.
1=582	Vv2g0582	Pt03g112200	Pt01g120800	.	.	.	.	.	.
1=583	Vv2g0583	.	.	.	.	.	.	.	.
1=584	Vv2g0584	.	.	.	.	.	.	.	.
1=585	Vv2g0585	.	.	.	.	.	.	.	.
1=586	Vv2g0586	.	.	.	.	.	.	.	.
1=587	Vv2g0587	.	.	.	.	.	.	.	.
1=588	Vv2g0588	.	.	.	.	.	.	.	.
1=589	Vv2g0589	Pt03g112100	.	.	.	.	.	.	.
1=590	Vv2g0590	.	.	.	.	.	.	.	.
1=591	Vv2g0591	Pt03g112000	.	.	.	.	.	.	.
1=592	Vv2g0592	.	.	.	.	.	.	.	.
1=593	Vv2g0593	Pt03g111900	Pt01g121300	.	.	.	.	.	.
1=594	Vv2g0594	.	.	.	.	.	.	.	.
1=595	Vv2g0595	Pt03g111800	Pt01g121600	.	.	.	Vv18g0366	Pt02g087500	Pt05g173400
1=596	Vv2g0596	Pt03g111700	.	.	.	.	.	.	.
1=597	Vv2g0597	.	.	.	.	.	.	.	.
1=598	Vv2g0598	.	.	.	.	.	.	.	.
1=599	Vv2g0599	.	.	.	.	.	Vv18g0372	Pt02g088000	Pt05g172900
1=600	Vv2g0600	Pt03g111600	.	.	.	.	.	.	.
1=601	Vv2g0601	.	.	Vv15g0287	.	.	.	.	.
1=602	Vv2g0602	.	.	.	.	.	.	.	.
1=603	Vv2g0603	.	.	.	.	.	.	.	.
1=604	Vv2g0604	Pt03g111400	.	.	.	.	.	.	.
1=605	Vv2g0605	.	.	.	.	.	.	.	.
1=606	Vv2g0606	.	.	.	.	.	.	.	.
1=607	Vv2g0607	Pt03g111300	.	.	.	.	.	.	.
1=608	Vv2g0608	.	.	.	.	.	.	.	.
1=609	Vv2g0609	.	.	.	.	.	.	.	.
1=610	Vv2g0610	.	.	.	.	.	.	.	.
1=611	Vv2g0611	Pt03g111200	Pt01g122400	.	.	.	.	.	.
1=612	Vv2g0612	Pt03g111100	.	.	.	.	.	.	.
1=613	Vv2g0613	.	.	.	.	.	.	.	.
1=614	Vv2g0614	Pt03g110900	Pt01g122700	.	.	.	.	.	.
1=615	Vv2g0615	.	.	.	.	.	.	.	.
1=616	Vv2g0616	Pt03g110800	Pt01g122800	Vv15g0269	Pt02g144200	Pt14g060200	.	.	.
1=617	Vv2g0617	Pt03g110700	.	.	.	.	.	.	.
1=618	Vv2g0618	.	.	.	.	.	.	.	.
1=619	Vv2g0619	Pt03g110600	.	.	.	.	.	.	.
1=620	Vv2g0620	.	.	.	.	.	.	.	.
1=621	Vv2g0621	.	.	.	.	.	.	.	.
1=622	Vv2g0622	.	.	.	.	.	.	.	.
1=623	Vv2g0623	Pt03g082500	Pt01g152000	Vv15g0266	Pt02g144000	.	.	.	.
1=624	Vv2g0624	.	.	.	.	.	.	.	.
1=625	Vv2g0625	.	.	.	.	.	.	.	.
1=626	Vv2g0626	.	.	.	.	.	.	.	.
1=627	Vv2g0627	.	.	.	.	.	.	.	.
1=628	Vv2g0628	.	.	Vv18g0401	Pt02g090600	.	.	.	.
1=629	Vv2g0629	.	.	.	.	.	.	.	.
1=630	Vv2g0630	.	.	.	.	.	.	.	.
1=631	Vv2g0631	.	.	.	.	.	.	.	.
1=632	Vv2g0632	.	.	.	.	.	.	.	.
1=633	Vv2g0633	.	.	.	.	.	.	.	.
1=634	Vv2g0634	.	.	.	.	.	.	.	.
1=635	Vv2g0635	.	.	.	.	.	.	.	.
1=636	Vv2g0636	.	.	.	.	.	.	.	.
1=637	Vv2g0637	.	.	.	.	.	.	.	.
1=638	Vv2g0638	.	.	.	.	.	.	.	.
1=639	Vv2g0639	.	.	.	.	.	.	.	.
1=640	Vv2g0640	.	.	.	.	.	.	.	.
1=641	Vv2g0641	.	.	.	.	.	.	.	.
1=642	Vv2g0642	.	.	Vv15g0079	Pt02g139900	Pt14g052100	.	.	.
1=643	Vv2g0643	.	.	.	.	.	.	.	.
1=644	Vv2g0644	Pt03g084900	Pt01g149600	.	.	.	.	.	.
1=645	Vv2g0645	.	.	.	.	.	.	.	.
1=646	Vv2g0646	Pt03g085000	Pt01g149400	Vv15g0078	Pt02g140000	Pt14g052300	.	.	.
1=647	Vv2g0647	Pt03g085100	Pt01g149300	Vv15g0077	Pt02g140100	Pt14g052400	.	.	.
1=648	Vv2g0648	.	.	.	.	.	.	.	.
1=649	Vv2g0649	Pt03g110100	Pt01g123400	.	.	.	.	.	.
1=650	Vv2g0650	Pt03g085200	Pt01g149200	.	.	.	.	.	.
1=651	Vv2g0651	.	.	.	.	.	.	.	.
1=652	Vv2g0652	.	.	.	.	.	.	.	.
1=653	Vv2g0653	.	.	.	.	.	.	.	.
1=654	Vv2g0654	.	.	.	.	.	.	.	.
1=655	Vv2g0655	Pt03g085500	Pt01g148900	.	.	.	.	.	.
1=656	Vv2g0656	Pt03g085600	.	.	.	.	.	.	.
1=657	Vv2g0657	.	.	.	.	.	.	.	.
1=658	Vv2g0658	.	.	.	.	.	.	.	.
1=659	Vv2g0659	.	.	.	.	.	.	.	.
1=660	Vv2g0660	Pt03g085700	Pt01g148700	Vv15g0066	Pt02g140300	Pt14g052900	Vv18g0430	Pt02g092900	Pt05g078600
1=661	Vv2g0661	Pt03g085800	Pt01g148600	.	.	.	.	.	.
1=662	Vv2g0662	Pt03g085900	Pt01g148500	.	.	.	.	.	.
1=663	Vv2g0663	.	.	.	.	.	.	.	.
1=664	Vv2g0664	Pt03g086000	.	.	.	.	.	.	.
1=665	Vv2g0665	.	.	.	.	.	.	.	.
1=666	Vv2g0666	.	.	.	.	.	.	.	.
1=667	Vv2g0667	.	.	.	.	.	.	.	.
1=668	Vv2g0668	.	.	.	.	.	.	.	.
1=669	Vv2g0669	.	.	.	.	.	.	.	.
1=670	Vv2g0670	.	.	.	.	.	.	.	.
1=671	Vv2g0671	.	.	.	.	.	.	.	.
1=672	Vv2g0672	.	.	.	.	.	.	.	.
[truncated: 22,902 more rows]
